# Supplementary material for: Instrument design and protocol for the study of light controlled processes in aquatic organisms, and its application to examine the effect of infrared light on zebrafish
Source: PLoS One. 2017 Feb 17;12(2):e0172038. doi: 10.1371/journal.pone.0172038 (PMC5315407; doi:10.1371/journal.pone.0172038)
Supplement: S1 Table — (XLS) [file pone.0172038.s003.xls]

## Sheet: Sun
Sun	12pm	7pm	12pm	7pm	12pm	7pm		Vienna, June 2016
Wavelength [nm]	Irradiance [μW/cm^2]		Irradiance [W/m^2]		Photon Flux (μmol/m^2s)
300	10.361	2.43519	0.10361	0.0243519	0.259855	0.0610745
301	10.5262	2.62416	0.105262	0.0262416	0.264878	0.0660333
302	11.0745	2.20243	0.110745	0.0220243	0.2796	0.0556052
303	11.5545	2.23807	0.115545	0.0223807	0.292686	0.0566921
304	12.6529	2.16056	0.126529	0.0216056	0.321567	0.0549093
305	13.6752	2.24057	0.136752	0.0224057	0.34869	0.0571301
306	14.126	2.13778	0.14126	0.0213778	0.361366	0.0546878
307	16.5179	2.23503	0.165179	0.0223503	0.423935	0.0573625
308	17.4594	2.31704	0.174594	0.0231704	0.449559	0.0596611
309	17.3352	2.38372	0.173352	0.0238372	0.447809	0.0615771
310	19.9104	2.30861	0.199104	0.0230861	0.515999	0.05983
311	23.5235	2.31276	0.235235	0.0231276	0.611601	0.0601308
312	24.0605	2.38008	0.240605	0.0238008	0.627574	0.06208
313	26.2584	2.54417	0.262584	0.0254417	0.687098	0.0665727
314	27.1415	2.77401	0.271415	0.0277401	0.712475	0.0728188
315	28.6079	2.89902	0.286079	0.0289902	0.753361	0.0763427
316	27.7164	2.86998	0.277164	0.0286998	0.732201	0.0758179
317	33.7714	3.19938	0.337714	0.0319938	0.894982	0.0847875
318	31.61	3.26528	0.3161	0.0326528	0.840345	0.0868069
319	34.8563	3.43997	0.348563	0.0343997	0.929563	0.0917386
320	39.4066	3.65421	0.394066	0.0365421	1.05421	0.0977575
321	36.6746	3.85133	0.366746	0.0385133	0.984185	0.103353
322	36.6025	3.73527	0.366025	0.0373527	0.98531	0.10055
323	37.1382	4.08214	0.371382	0.0408214	1.00284	0.110229
324	41.6061	4.47524	0.416061	0.0447524	1.12696	0.121218
325	45.817	4.77911	0.45817	0.0477911	1.24485	0.129848
326	53.6775	5.68899	0.536775	0.0568899	1.46291	0.155046
327	53.3355	5.52859	0.533355	0.0552859	1.45804	0.151136
328	51.8743	5.53044	0.518743	0.0553044	1.42243	0.151649
329	59.4778	6.47035	0.594778	0.0647035	1.6359	0.177963
330	58.1889	6.44506	0.581889	0.0644506	1.60531	0.177806
331	56.6754	6.20674	0.566754	0.0620674	1.5683	0.17175
332	58.0201	6.4809	0.580201	0.064809	1.61036	0.179879
333	56.1736	6.42139	0.561736	0.0642139	1.5638	0.178764
334	57.8551	6.52711	0.578551	0.0652711	1.61545	0.182252
335	58.257	6.70118	0.58257	0.0670118	1.63154	0.187673
336	53.747	6.24552	0.53747	0.0624552	1.50973	0.175434
337	51.2834	5.93201	0.512834	0.0593201	1.44482	0.167124
338	54.8704	6.42644	0.548704	0.0642644	1.55046	0.181591
339	58.6588	6.78307	0.586588	0.0678307	1.66241	0.192235
340	63.796	7.35167	0.63796	0.0735167	1.81334	0.208964
341	59.253	6.66468	0.59253	0.0666468	1.68916	0.189994
342	61.4592	7.26596	0.614592	0.0726596	1.75719	0.207743
343	61.6194	7.26137	0.616194	0.0726137	1.76692	0.208218
344	53.0692	6.44325	0.530692	0.0644325	1.52618	0.185298
345	59.0936	7.06172	0.590936	0.0706172	1.70438	0.203674
346	58.4536	6.96609	0.584536	0.0696609	1.6908	0.201498
347	60.3347	7.19496	0.603347	0.0719497	1.75026	0.20872
348	59.4087	7.23	0.594087	0.0723	1.72837	0.210341
349	58.593	7.07725	0.58593	0.0707725	1.70953	0.206489
350	65.2066	7.76956	0.652066	0.0776956	1.90794	0.227337
351	64.0742	7.64241	0.640742	0.0764241	1.88017	0.224256
352	62.7621	7.50813	0.627621	0.0750813	1.84691	0.220943
353	66.0037	7.9638	0.660037	0.079638	1.94782	0.235018
354	71.7922	8.62567	0.717922	0.0862567	2.12465	0.255271
355	70.4078	8.57486	0.704078	0.0857486	2.08956	0.254485
356	66.1374	8.18991	0.661374	0.0818991	1.96835	0.243745
357	72.4476	8.93575	0.724476	0.0893575	2.16221	0.266689
358	53.4112	6.52613	0.534112	0.0652613	1.59853	0.195319
359	64.8592	7.96777	0.648592	0.0796777	1.94658	0.239132
360	68.4219	8.44961	0.684219	0.0844961	2.05923	0.254299
361	62.7661	7.85648	0.627661	0.0785648	1.89426	0.237105
362	68.6213	8.511	0.686213	0.08511	2.0767	0.25757
363	69.3587	8.70931	0.693587	0.0870931	2.10481	0.2643
364	70.2864	8.88751	0.702864	0.0888751	2.13884	0.270451
365	77.0858	9.8237	0.770858	0.098237	2.3522	0.29976
366	84.5351	10.8458	0.845351	0.108458	2.58657	0.331856
367	82.6335	10.6955	0.826335	0.106955	2.53529	0.328151
368	78.1965	9.97062	0.781965	0.0997062	2.4057	0.306744
369	84.2223	10.877	0.842223	0.10877	2.59812	0.335538
370	84.1335	10.9055	0.841335	0.109055	2.60242	0.337328
371	82.486	10.8151	0.82486	0.108151	2.55835	0.335436
372	77.807	10.2313	0.77807	0.102313	2.41974	0.318186
373	69.2468	9.29171	0.692468	0.0929171	2.15931	0.289742
374	65.1302	8.85393	0.651302	0.0885393	2.03639	0.27683
375	72.4784	9.74947	0.724784	0.0974947	2.2722	0.305646
376	76.412	10.1543	0.76412	0.101543	2.4019	0.319186
377	84.3156	11.3778	0.843156	0.113778	2.65739	0.358595
378	91.3578	12.4786	0.913578	0.124786	2.88698	0.394334
379	74.022	10.2133	0.74022	0.102133	2.34534	0.323602
380	80.1319	10.8841	0.801319	0.108841	2.54563	0.345767
381	78.9112	10.9066	0.789112	0.109066	2.51345	0.347393
382	59.9116	8.33468	0.599116	0.0833468	1.91329	0.26617
383	51.3195	7.25229	0.513195	0.0725229	1.64319	0.23221
384	65.4017	9.1584	0.654017	0.091584	2.09955	0.294006
385	71.3489	10.1277	0.713489	0.101277	2.29644	0.325971
386	71.7882	10.2728	0.717882	0.102728	2.31658	0.3315
387	70.7262	10.1795	0.707262	0.101795	2.28822	0.329341
388	68.4052	9.9086	0.684052	0.099086	2.21885	0.321403
389	82.1161	11.8396	0.821161	0.118396	2.67045	0.385028
390	89.265	13.0439	0.89265	0.130439	2.9104	0.425283
391	94.9219	13.9738	0.949219	0.139738	3.10277	0.456771
392	76.0525	11.3541	0.760525	0.113541	2.49233	0.372088
393	45.5971	6.86491	0.455971	0.0686491	1.49809	0.225545
394	68.8249	10.253	0.688249	0.10253	2.26698	0.337716
395	98.7431	14.8541	0.987431	0.148541	3.26069	0.490512
396	71.3863	11.025	0.713863	0.11025	2.36329	0.364988
397	67.572	10.234	0.67572	0.10234	2.24266	0.339659
398	104.708	15.9173	1.04708	0.159173	3.48392	0.529613
399	111.309	17.1961	1.11309	0.171961	3.71287	0.5736
400	106.992	16.5723	1.06992	0.165723	3.57781	0.554178
401	112.609	17.5053	1.12609	0.175053	3.77506	0.586842
402	115.472	18.2157	1.15472	0.182157	3.8807	0.61218
403	112.174	17.8017	1.12174	0.178017	3.77925	0.599754
404	110.657	17.7656	1.10657	0.177656	3.73736	0.600023
405	110.823	17.8516	1.10823	0.178516	3.75224	0.604419
406	106.672	17.2656	1.06672	0.172656	3.62061	0.586022
407	108.572	17.6524	1.08572	0.176524	3.6942	0.600625
408	115.596	18.8523	1.15596	0.188523	3.94282	0.643029
409	117.33	19.4361	1.1733	0.194361	4.0118	0.664567
410	106.48	17.5347	1.0648	0.175347	3.64972	0.60102
411	119.556	19.9399	1.19556	0.199399	4.1079	0.685125
412	123.051	20.7412	1.23051	0.207412	4.23826	0.714392
413	119.81	20.1077	1.1981	0.201077	4.13665	0.694256
414	121.97	20.7774	1.2197	0.207774	4.22143	0.719115
415	119.994	20.6434	1.19994	0.206434	4.16306	0.716203
416	125.769	21.6684	1.25769	0.216684	4.37393	0.753573
417	119.399	20.6998	1.19399	0.206998	4.1624	0.721621
418	118.308	20.578	1.18308	0.20578	4.13424	0.719093
419	119.516	20.8936	1.19516	0.208936	4.18646	0.73187
420	119.072	20.9526	1.19072	0.209526	4.18084	0.735686
421	126.491	22.5206	1.26491	0.225206	4.45194	0.792626
422	118.191	21.1925	1.18191	0.211925	4.16967	0.747655
423	118.43	21.2188	1.1843	0.212188	4.18803	0.750357
424	120.583	21.7877	1.20583	0.217877	4.27423	0.772295
425	118.707	21.5932	1.18707	0.215932	4.21766	0.767208
426	119.447	21.947	1.19447	0.21947	4.25395	0.781612
427	113.075	20.8366	1.13075	0.208366	4.03645	0.743808
428	116.697	21.6211	1.16697	0.216211	4.17552	0.77362
429	107.912	20.1279	1.07912	0.201279	3.87021	0.721874
430	88.3719	16.6114	0.883719	0.166114	3.17679	0.597147
431	104.568	19.4822	1.04568	0.194822	3.76775	0.701973
432	122.038	23.2315	1.22038	0.232315	4.40742	0.83901
433	124.58	23.922	1.2458	0.23922	4.50965	0.865947
434	115.618	22.1353	1.15618	0.221353	4.1949	0.803123
435	125.606	24.1124	1.25606	0.241124	4.56777	0.876873
436	134.591	26.1239	1.34591	0.261239	4.9058	0.952204
437	128.37	25.2436	1.2837	0.252436	4.68976	0.922231
438	118.509	23.292	1.18509	0.23292	4.33943	0.852879
439	125.168	24.5891	1.25168	0.245891	4.5937	0.902429
440	126.007	24.85	1.26007	0.2485	4.63505	0.914082
441	133.721	26.74	1.33721	0.2674	4.92995	0.98584
442	139.484	27.8365	1.39484	0.278365	5.15411	1.02859
443	137.407	27.6691	1.37407	0.276691	5.08885	1.02472
444	140.602	28.3757	1.40602	0.283757	5.21891	1.05326
445	137.071	27.8067	1.37071	0.278067	5.09932	1.03447
446	134.426	27.5023	1.34426	0.275023	5.01215	1.02544
447	146.564	30.1138	1.46564	0.301138	5.47697	1.12533
448	144.836	30.0518	1.44836	0.300518	5.4245	1.12552
449	146.239	30.5354	1.46239	0.305354	5.48928	1.14619
450	152.927	32.2695	1.52927	0.322695	5.75312	1.21398
451	152.957	32.6859	1.52957	0.326859	5.76702	1.23238
452	145.911	31.2342	1.45911	0.312342	5.51356	1.18025
453	139.711	29.8925	1.39711	0.298925	5.29098	1.13205
454	148.028	32.1048	1.48028	0.321048	5.61833	1.21852
455	145.083	31.4856	1.45083	0.314856	5.51868	1.19765
456	150.248	33.0039	1.50248	0.330039	5.72771	1.25816
457	150.451	33.2847	1.50451	0.332847	5.74801	1.27165
458	145.96	32.1858	1.4596	0.321858	5.58863	1.23236
459	147.088	32.7876	1.47088	0.327876	5.64413	1.25814
460	147.554	32.8275	1.47554	0.328275	5.67434	1.26241
461	151.842	34.1815	1.51842	0.341815	5.85194	1.31734
462	151.966	34.5498	1.51966	0.345498	5.86942	1.33442
463	150.959	34.3848	1.50959	0.343848	5.84315	1.33093
464	147.883	33.8455	1.47883	0.338455	5.73645	1.31288
465	147.233	33.984	1.47233	0.33984	5.72353	1.3211
466	146.354	33.919	1.46354	0.33919	5.70162	1.3214
467	145.388	33.5973	1.45388	0.335973	5.67613	1.31168
468	147.763	34.3144	1.47763	0.343144	5.78119	1.34255
469	148.299	34.6981	1.48299	0.346981	5.81456	1.36046
470	143.628	33.5658	1.43628	0.335658	5.64344	1.31887
471	147.303	34.5369	1.47303	0.345369	5.80013	1.35991
472	153.43	36.5493	1.5343	0.365493	6.05421	1.44221
473	148.849	35.0856	1.48849	0.350856	5.88592	1.38738
474	152.348	35.9952	1.52348	0.359952	6.037	1.42636
475	151.76	36.0136	1.5176	0.360136	6.02641	1.4301
476	148.333	34.9581	1.48333	0.349581	5.90271	1.39111
477	152.995	36.3011	1.52995	0.363011	6.10103	1.44759
478	155.112	36.9609	1.55112	0.369609	6.19841	1.47699
479	155.084	37.1856	1.55084	0.371856	6.21025	1.48908
480	155.842	37.5752	1.55842	0.375752	6.25365	1.50782
481	156.939	38.1594	1.56939	0.381594	6.31076	1.53445
482	156.615	38.1467	1.56615	0.381467	6.31082	1.53713
483	155.945	38.0437	1.55945	0.380437	6.29689	1.53616
484	153.233	37.5463	1.53233	0.375463	6.20019	1.51921
485	146.264	35.8939	1.46264	0.358939	5.93042	1.45535
486	128.448	31.3321	1.28448	0.313321	5.21879	1.27301
487	142.58	35.0585	1.4258	0.350585	5.80489	1.42734
488	149.688	36.9775	1.49688	0.369775	6.10681	1.50856
489	150.543	37.2305	1.50543	0.372305	6.15424	1.522
490	157.478	39.4093	1.57478	0.394093	6.45091	1.61436
491	152.392	38.374	1.52392	0.38374	6.25531	1.57516
492	148.799	37.043	1.48799	0.37043	6.12027	1.52362
493	154.317	38.9106	1.54317	0.389106	6.36013	1.60369
494	156.107	39.1877	1.56107	0.391877	6.44696	1.61839
495	156.843	39.6868	1.56843	0.396868	6.49047	1.64232
496	156.348	39.6602	1.56348	0.396602	6.48304	1.64453
497	157.526	40.1525	1.57526	0.401525	6.5451	1.66831
498	149.895	38.302	1.49895	0.38302	6.24056	1.59462
499	155.198	39.6021	1.55198	0.396021	6.4743	1.65206
500	150.48	38.5381	1.5048	0.385381	6.29008	1.61089
501	146.524	37.3928	1.46524	0.373928	6.13697	1.56615
502	149.791	37.649	1.49791	0.37649	6.2863	1.58002
503	150.977	37.7821	1.50977	0.377821	6.34869	1.58877
504	148.162	36.6527	1.48162	0.366527	6.24271	1.54434
505	153.424	38.792	1.53424	0.38792	6.47726	1.63772
506	157.071	39.841	1.57071	0.39841	6.64436	1.68534
507	152.93	38.8766	1.5293	0.388766	6.48197	1.64779
508	150.082	38.1516	1.50082	0.381516	6.37381	1.62025
509	155.992	40.385	1.55992	0.40385	6.63785	1.71848
510	153.288	39.8826	1.53288	0.398826	6.53557	1.70043
511	155.912	40.7727	1.55912	0.407727	6.66049	1.74179
512	154.639	40.568	1.54639	0.40568	6.61904	1.73644
513	150.956	40.0344	1.50956	0.400344	6.47401	1.71695
514	148.614	39.3386	1.48614	0.393386	6.38598	1.69039
515	151.938	40.4157	1.51938	0.404157	6.54155	1.74006
516	144.976	39.0817	1.44976	0.390817	6.25393	1.68589
517	133.179	35.2776	1.33179	0.352776	5.75618	1.52474
518	138.526	36.9867	1.38526	0.369867	5.99883	1.6017
519	145.229	38.9595	1.45229	0.389595	6.30124	1.69039
520	150.325	40.685	1.50325	0.40685	6.53495	1.76866
521	151.266	41.0257	1.51266	0.410257	6.5885	1.7869
522	150.611	40.9083	1.50611	0.409083	6.57253	1.78521
523	149.314	40.2903	1.49314	0.402903	6.52841	1.76161
524	157.709	42.8541	1.57709	0.428541	6.90868	1.87728
525	154.712	41.9482	1.54712	0.419482	6.79029	1.84111
526	145.703	39.7259	1.45703	0.397259	6.4071	1.74689
527	141.529	38.0418	1.41529	0.380418	6.23537	1.67602
528	152.8	41.4363	1.528	0.414363	6.74473	1.82903
529	157.046	42.8008	1.57046	0.428008	6.94525	1.89284
530	155.775	42.3765	1.55775	0.423765	6.90207	1.87762
531	159.125	43.6458	1.59125	0.436458	7.06383	1.93751
532	151.192	41.5803	1.51192	0.415803	6.72429	1.84929
533	150.716	41.2986	1.50716	0.412986	6.71573	1.84022
534	153.355	42.2036	1.53355	0.422036	6.84616	1.88407
535	157.72	43.5372	1.5772	0.435372	7.05418	1.94724
536	155.816	43.5163	1.55816	0.435163	6.98203	1.94995
537	152.303	42.4276	1.52303	0.424276	6.83735	1.90471
538	155.487	43.4694	1.55487	0.434694	6.99332	1.95511
539	151.913	42.4871	1.51913	0.424871	6.84527	1.91449
540	147.519	40.8584	1.47519	0.408584	6.6596	1.84451
541	149.4	41.0879	1.494	0.410879	6.75701	1.8583
542	151.935	42.3258	1.51935	0.423258	6.88437	1.91783
543	150.935	42.0641	1.50935	0.420641	6.85168	1.90949
544	154.285	43.0783	1.54285	0.430783	7.01662	1.95913
545	153.61	42.9892	1.5361	0.429892	6.99876	1.95867
546	153.151	42.7731	1.53151	0.427731	6.99067	1.95241
547	152.133	42.8393	1.52133	0.428393	6.95692	1.95901
548	152.258	42.9259	1.52258	0.429259	6.97534	1.96656
549	154.294	43.7084	1.54294	0.437084	7.08155	2.00606
550	153.601	43.7474	1.53601	0.437474	7.06257	2.0115
551	153.165	43.8314	1.53165	0.438314	7.05534	2.01903
552	154.44	44.2762	1.5444	0.442762	7.12699	2.04322
553	152.393	43.7307	1.52393	0.437307	7.04525	2.0217
554	155.476	44.8556	1.55476	0.448556	7.20077	2.07746
555	155.307	44.9655	1.55307	0.449655	7.20595	2.08631
556	152.709	44.0912	1.52709	0.440912	7.09817	2.04943
557	150.687	43.3035	1.50687	0.433035	7.01676	2.01644
558	150.692	43.4983	1.50692	0.434983	7.02962	2.02914
559	147.497	42.5396	1.47497	0.425396	6.89288	1.98798
560	150.37	43.1755	1.5037	0.431755	7.03974	2.0213
561	152.114	43.9737	1.52114	0.439737	7.13407	2.06235
562	150.84	43.2455	1.5084	0.432455	7.08696	2.03181
563	152.46	43.9595	1.5246	0.439595	7.17581	2.06903
564	151.635	43.5245	1.51635	0.435245	7.14966	2.0522
565	150.613	43.3469	1.50613	0.433469	7.11407	2.04745
566	148.41	42.3363	1.4841	0.423363	7.02241	2.00325
567	153.068	43.6149	1.53068	0.436149	7.25559	2.0674
568	149.095	41.7993	1.49095	0.417993	7.07972	1.98483
569	149.245	41.2093	1.49245	0.412093	7.09935	1.96026
570	148.079	41.2812	1.48079	0.412812	7.05628	1.96713
571	146.745	40.9338	1.46745	0.409338	7.00498	1.954
572	152.283	42.1494	1.52283	0.421494	7.28203	2.01555
573	152.894	42.2934	1.52894	0.422934	7.32404	2.02597
574	152.349	42.1159	1.52349	0.421159	7.31067	2.02099
575	149.467	41.4762	1.49467	0.414762	7.18487	1.99376
576	150.291	41.8587	1.50291	0.418587	7.23705	2.01565
577	151.921	42.2846	1.51921	0.422846	7.32823	2.03969
578	148.851	41.8327	1.48851	0.418327	7.19258	2.02139
579	150.522	42.6129	1.50522	0.426129	7.28591	2.06265
580	152.358	43.7766	1.52358	0.437766	7.38755	2.12264
581	152.792	44.3244	1.52792	0.443244	7.42138	2.15291
582	155.175	45.5027	1.55175	0.455027	7.55008	2.21394
583	155.246	45.7387	1.55246	0.457387	7.56649	2.22925
584	155.335	45.9095	1.55335	0.459095	7.5838	2.24141
585	152.297	45.1456	1.52297	0.451456	7.44823	2.20789
586	151.087	44.53	1.51087	0.4453	7.40169	2.18151
587	152.911	44.3346	1.52911	0.443346	7.50382	2.17564
588	144.49	39.6402	1.4449	0.396402	7.10267	1.94858
589	128.706	33.5397	1.28706	0.335397	6.33756	1.65151
590	140.731	36.9937	1.40731	0.369937	6.94143	1.82468
591	144.472	38.7994	1.44472	0.387994	7.13799	1.91699
592	144.436	38.299	1.44436	0.38299	7.14831	1.89546
593	147.639	41.0705	1.47639	0.410705	7.31916	2.03606
594	144.204	38.5386	1.44204	0.385386	7.16094	1.91377
595	144.058	39.1559	1.44058	0.391559	7.16572	1.94769
596	148.024	41.1596	1.48024	0.411596	7.3754	2.0508
597	148.022	41.1674	1.48022	0.411674	7.38768	2.05463
598	146.939	41.8218	1.46939	0.418218	7.34589	2.09079
599	147.955	42.4466	1.47955	0.424466	7.40908	2.12557
600	148.343	43.281	1.48343	0.43281	7.44087	2.17098
601	147.588	43.7189	1.47588	0.437189	7.41536	2.19659
602	147.15	43.7679	1.4715	0.437679	7.40564	2.20271
603	150.099	45.1115	1.50099	0.451115	7.56662	2.2741
604	151.69	45.639	1.5169	0.45639	7.65949	2.30451
605	150.822	45.805	1.50822	0.45805	7.62827	2.31672
606	150.703	45.9703	1.50703	0.459703	7.63486	2.32893
607	150.832	46.252	1.50832	0.46252	7.65401	2.34707
608	149.569	46.0703	1.49569	0.460703	7.6024	2.3417
609	149.067	46.096	1.49067	0.46096	7.58936	2.34686
610	147.114	45.8443	1.47114	0.458443	7.50223	2.33788
611	148.71	46.3433	1.4871	0.463433	7.59604	2.3672
612	147.601	46.042	1.47601	0.46042	7.55175	2.35565
613	147.043	45.9552	1.47043	0.459552	7.53547	2.35506
614	145.974	45.9614	1.45974	0.459614	7.49291	2.35922
615	146.329	46.2742	1.46329	0.462742	7.52336	2.37914
616	142.828	45.2491	1.42828	0.452491	7.35532	2.33022
617	144.614	45.8946	1.44614	0.458946	7.45936	2.3673
618	147.57	46.8857	1.4757	0.468857	7.62418	2.42234
619	146.656	46.9152	1.46656	0.469152	7.5892	2.42779
620	148.526	47.4787	1.48526	0.474787	7.69841	2.46092
621	147.69	47.2866	1.4769	0.472866	7.66741	2.45491
622	147.316	47.1065	1.47316	0.471065	7.66029	2.4495
623	144.826	46.56	1.44826	0.4656	7.54296	2.42497
624	144.363	46.4835	1.44363	0.464835	7.53091	2.42488
625	142.331	45.9198	1.42331	0.459198	7.43681	2.39931
626	143.871	46.0182	1.43871	0.460182	7.52928	2.4083
627	143.97	44.9696	1.4397	0.449696	7.54649	2.35718
628	141.264	42.8169	1.41264	0.428169	7.41647	2.24792
629	143.277	44.4173	1.43277	0.444173	7.53412	2.33566
630	142.237	44.7163	1.42237	0.447163	7.49135	2.35512
631	142.84	45.3902	1.4284	0.453902	7.53504	2.39441
632	142.083	44.976	1.42083	0.44976	7.507	2.37632
633	143.855	46.5822	1.43855	0.465822	7.61263	2.46507
634	143.217	46.5743	1.43217	0.465743	7.59084	2.46855
635	144.4	47.2652	1.444	0.472652	7.66563	2.50912
636	142.923	47.1119	1.42923	0.471119	7.59914	2.50492
637	145.524	48.4115	1.45524	0.484115	7.74964	2.57807
638	145.984	48.8517	1.45984	0.488517	7.78633	2.60559
639	143.706	48.6503	1.43706	0.486503	7.67682	2.59892
640	143.045	48.4616	1.43045	0.484616	7.65347	2.59289
641	142.169	48.2696	1.42169	0.482696	7.61851	2.58665
642	142.845	48.7346	1.42845	0.487346	7.66665	2.61565
643	143.252	48.9631	1.43252	0.489631	7.70051	2.632
644	143.36	48.8994	1.4336	0.488994	7.71827	2.63267
645	141.415	47.9009	1.41415	0.479009	7.62537	2.58291
646	138.294	45.3072	1.38294	0.453072	7.46865	2.44684
647	136.123	42.9994	1.36123	0.429994	7.36277	2.32581
648	136.608	42.722	1.36608	0.42722	7.40042	2.31437
649	133.984	43.2487	1.33984	0.432487	7.26947	2.34652
650	139.717	46.9168	1.39717	0.469168	7.59222	2.54946
651	137.716	44.9543	1.37716	0.449543	7.49498	2.44658
652	138.125	45.3778	1.38125	0.453778	7.52878	2.47342
653	140.922	47.831	1.40922	0.47831	7.69302	2.61113
654	139.363	47.0042	1.39363	0.470042	7.61961	2.56992
655	133.891	44.8368	1.33891	0.448368	7.3316	2.45518
656	116.419	39.1428	1.16419	0.391428	6.38462	2.14666
657	131.179	44.5462	1.31179	0.445462	7.20505	2.44671
658	139.577	48.4541	1.39577	0.484541	7.67794	2.6654
659	138.984	48.9322	1.38984	0.489322	7.65695	2.69579
660	142.34	50.1526	1.4234	0.501526	7.85376	2.76722
661	143.768	51.375	1.43768	0.51375	7.94456	2.83896
662	144.78	51.9868	1.4478	0.519868	8.01261	2.87712
663	142.173	51.2796	1.42173	0.512796	7.8802	2.84226
664	142.615	51.4958	1.42615	0.514958	7.91663	2.85855
665	143.648	52.2037	1.43648	0.522037	7.98597	2.90221
666	142.407	51.9901	1.42407	0.519901	7.9289	2.89468
667	142.536	52.0302	1.42536	0.520302	7.94801	2.90127
668	142.931	52.5604	1.42931	0.525604	7.98194	2.93523
669	143.093	52.6911	1.43093	0.526911	8.00296	2.94693
670	142.58	52.5712	1.4258	0.525712	7.98617	2.94462
671	141.025	52.2972	1.41025	0.522972	7.91087	2.93364
672	140.339	52.1588	1.40339	0.521588	7.88411	2.93024
673	142.003	52.9223	1.42003	0.529223	7.9895	2.97755
674	141.274	52.8128	1.41274	0.528128	7.96029	2.97581
675	140.601	52.5982	1.40601	0.525982	7.93409	2.96811
676	141.765	53.0851	1.41765	0.530851	8.01162	3.00003
677	140.714	52.9735	1.40714	0.529735	7.96404	2.99815
678	140.441	53.1476	1.40441	0.531476	7.96028	3.01245
679	140.557	53.0383	1.40557	0.530383	7.97865	3.01069
680	139.912	52.8864	1.39912	0.528864	7.95373	3.00648
681	140.331	52.7143	1.40331	0.527143	7.98928	3.00111
682	140.042	53.0699	1.40042	0.530699	7.98451	3.02579
683	139.088	52.7454	1.39088	0.527454	7.94177	3.0117
684	136.281	51.6502	1.36281	0.516502	7.79288	2.95348
685	137.596	52.1548	1.37596	0.521548	7.87959	2.9867
686	129.119	47.4198	1.29119	0.474198	7.40491	2.71951
687	104.801	30.9008	1.04801	0.309008	6.01904	1.77473
688	120.602	40.3477	1.20602	0.403477	6.93665	2.32067
689	119.269	38.8891	1.19269	0.388891	6.86997	2.24003
690	122.571	41.4606	1.22571	0.414606	7.07037	2.39161
691	125.668	43.77	1.25668	0.4377	7.25953	2.52848
692	125.298	42.9753	1.25298	0.429753	7.24865	2.48617
693	121.229	39.3427	1.21229	0.393427	7.02339	2.27931
694	118.675	38.2061	1.18675	0.382061	6.88535	2.21666
695	121.973	40.9163	1.21973	0.409163	7.08687	2.37732
696	126.857	44.4747	1.26857	0.444747	7.38125	2.58779
697	130.599	48.5096	1.30599	0.485096	7.60988	2.82661
698	127.236	45.8842	1.27236	0.458842	7.42459	2.67747
699	123.637	41.7232	1.23637	0.417232	7.22491	2.43816
700	121.726	41.0726	1.21726	0.410726	7.1234	2.40357
701	121.753	41.0095	1.21753	0.410095	7.13517	2.4033
702	120.34	41.0399	1.2034	0.410399	7.06241	2.40852
703	125.276	45.4039	1.25276	0.454039	7.36259	2.66842
704	127.212	45.6561	1.27212	0.456561	7.48699	2.68706
705	125.983	44.686	1.25983	0.44686	7.42517	2.63371
706	126.22	45.12	1.2622	0.4512	7.44969	2.66306
707	128.051	46.6492	1.28051	0.466492	7.5685	2.75721
708	127.833	47.0715	1.27833	0.470715	7.56627	2.78611
709	127.505	47.6058	1.27505	0.476058	7.55751	2.82171
710	128.401	47.863	1.28401	0.47863	7.62135	2.84095
711	127.897	48.3416	1.27897	0.483416	7.60215	2.87341
712	127.849	48.3644	1.27849	0.483644	7.61	2.87881
713	126.975	47.8076	1.26975	0.478076	7.56854	2.84966
714	126.223	47.0173	1.26223	0.470173	7.53431	2.80648
715	123.251	44.1682	1.23251	0.441682	7.36719	2.64011
716	113.481	37.9028	1.13481	0.379028	6.79271	2.26877
717	92.2937	25.1878	0.922937	0.251878	5.53219	1.50979
718	88.04	24.2129	0.8804	0.242129	5.28458	1.45337
719	84.7131	21.9844	0.847131	0.219844	5.09197	1.32144
720	85.2885	21.5141	0.852885	0.215141	5.13369	1.29498
721	108.418	34.3695	1.08418	0.343695	6.53494	2.07164
722	112.513	38.0045	1.12513	0.380045	6.79118	2.29392
723	98.0932	29.6514	0.980932	0.296514	5.92903	1.79221
724	94.6084	27.013	0.946084	0.27013	5.7263	1.635
725	94.3077	27.1588	0.943078	0.271588	5.71599	1.6461
726	96.6513	27.5523	0.966513	0.275523	5.86611	1.67225
727	96.1139	27.8578	0.961139	0.278578	5.84153	1.69312
728	100.124	29.9272	1.00124	0.299272	6.09365	1.82139
729	93.7545	26.1415	0.937545	0.261415	5.71381	1.59318
730	98.7959	28.9148	0.987959	0.289148	6.02932	1.76461
731	100.198	29.4189	1.00198	0.294189	6.12325	1.79783
732	109.183	36.916	1.09183	0.36916	6.6815	2.25908
733	114.366	39.6623	1.14366	0.396623	7.00821	2.43046
734	119.261	43.6475	1.19261	0.436475	7.31814	2.67832
735	116.007	41.7976	1.16007	0.417976	7.12816	2.5683
736	114.55	40.7058	1.1455	0.407058	7.04821	2.50461
737	119.076	43.5562	1.19076	0.435562	7.33665	2.68364
738	118.337	44.2662	1.18337	0.442662	7.30102	2.73108
739	117.437	44.4945	1.17437	0.444945	7.25529	2.74889
740	121.23	47.7631	1.2123	0.477631	7.49974	2.95482
741	120.685	48.1416	1.20685	0.481416	7.47615	2.98225
742	121.448	49.0287	1.21448	0.490287	7.5336	3.04131
743	125.323	51.3697	1.25323	0.513697	7.78443	3.19082
744	123.339	50.8931	1.23339	0.508931	7.67148	3.16547
745	124.279	51.5499	1.24279	0.515499	7.74032	3.21063
746	124.096	51.8372	1.24096	0.518372	7.73931	3.23286
747	125.239	52.2118	1.25239	0.522118	7.82106	3.26059
748	124.849	52.5348	1.24849	0.525348	7.80713	3.28515
749	123.12	51.8588	1.2312	0.518588	7.70931	3.24721
750	124.607	52.1211	1.24607	0.521211	7.81287	3.26799
751	122.754	51.448	1.22754	0.51448	7.70694	3.23009
752	123.609	52.0931	1.23609	0.520931	7.77098	3.27495
753	123.393	52.1241	1.23393	0.521241	7.76767	3.28125
754	124.356	52.6486	1.24356	0.526486	7.83871	3.31868
755	123.262	52.2583	1.23262	0.522583	7.78003	3.29844
756	123.805	52.3719	1.23805	0.523719	7.82465	3.30999
757	120.76	51.3952	1.2076	0.513952	7.64232	3.25256
758	120.857	50.8854	1.20857	0.508854	7.65859	3.22455
759	90.2915	34.5639	0.902915	0.345639	5.72921	2.19316
760	34.7687	6.55541	0.347687	0.0655541	2.20906	0.416504
761	50.0815	9.51841	0.500815	0.0951841	3.18616	0.605558
762	68.8415	17.5575	0.688415	0.175575	4.38543	1.11847
763	59.8071	11.973	0.598071	0.11973	3.8149	0.763718
764	70.2126	16.9878	0.702126	0.169878	4.48451	1.08502
765	84.3528	25.1704	0.843528	0.251704	5.3947	1.60975
766	96.1532	33.9762	0.961532	0.339762	6.15742	2.17575
767	108.979	41.9336	1.08979	0.419336	6.98788	2.68883
768	114.592	46.7058	1.14592	0.467058	7.35734	2.99873
769	116.773	48.3982	1.16773	0.483982	7.50716	3.11144
770	119.214	50.3563	1.19214	0.503563	7.67407	3.24153
771	117.802	50.3601	1.17802	0.503601	7.59302	3.24599
772	119.028	50.9279	1.19028	0.509279	7.68194	3.28684
773	119.696	51.5114	1.19696	0.515114	7.73511	3.32881
774	118.265	51.3314	1.18265	0.513314	7.65253	3.32147
775	118.231	51.2873	1.18231	0.512873	7.66019	3.3229
776	120.086	51.9707	1.20086	0.519707	7.79043	3.37152
777	118.434	51.712	1.18434	0.51712	7.69312	3.35907
778	118.389	51.7547	1.18389	0.517547	7.70013	3.36616
779	119.354	51.9496	1.19354	0.519496	7.77286	3.38319
780	117.795	51.5818	1.17795	0.515818	7.68115	3.36354
781	118.151	51.794	1.18151	0.51794	7.71424	3.38171
782	120.481	52.1104	1.20481	0.521104	7.87644	3.40673
783	117.06	50.5821	1.1706	0.505821	7.66259	3.31104
784	117.492	50.9665	1.17492	0.509665	7.70068	3.34046
785	117.154	50.0397	1.17154	0.500397	7.68837	3.2839
786	116.197	49.0987	1.16197	0.490987	7.63528	3.22626
787	114.288	47.0703	1.14288	0.470703	7.51936	3.09691
788	113.355	46.053	1.13355	0.46053	7.46748	3.03382
789	110.158	42.9158	1.10158	0.429158	7.26608	2.83074
790	110.127	43.8601	1.10127	0.438601	7.27323	2.8967
791	110.008	44.2097	1.10008	0.442097	7.27455	2.92348
792	110.51	44.3109	1.1051	0.443109	7.317	2.93388
793	109.32	45.6705	1.0932	0.456705	7.24733	3.02771
794	110.84	47.3709	1.1084	0.473709	7.35739	3.14441
795	111.524	46.5936	1.11524	0.465936	7.41209	3.0967
796	107.007	40.7696	1.07007	0.407696	7.12085	2.71304
797	110.63	44.7668	1.1063	0.447668	7.37122	2.98277
798	111.661	45.6512	1.11661	0.456512	7.44923	3.04552
799	110.284	44.9656	1.10284	0.449656	7.36654	3.00354
800	106.703	42.4325	1.06703	0.424325	7.13632	2.83789
801	107.078	42.4844	1.07078	0.424844	7.17033	2.84491
802	107.112	41.4528	1.07112	0.414528	7.18154	2.77929
803	106.836	42.1354	1.06836	0.421354	7.17198	2.82859
804	107.31	42.299	1.0731	0.42299	7.21276	2.8431
805	109.613	45.795	1.09613	0.45795	7.37676	3.08191
806	110.842	45.73	1.10842	0.4573	7.46871	3.08136
807	110.016	45.6427	1.10016	0.456427	7.42222	3.07929
808	107.814	44.2286	1.07814	0.442286	7.28271	2.98759
809	105.905	41.771	1.05905	0.41771	7.16258	2.82507
810	106.193	40.4734	1.06193	0.404734	7.19093	2.74069
811	101.93	37.538	1.0193	0.37538	6.91079	2.54506
812	98.6346	35.1684	0.986346	0.351684	6.69563	2.38734
813	89.0469	30.146	0.890469	0.30146	6.05224	2.04892
814	85.6669	26.7417	0.856669	0.267417	5.82967	1.81979
815	79.5507	23.7732	0.795507	0.237732	5.42011	1.61976
816	73.4268	21.4951	0.734268	0.214951	5.009	1.46635
817	79.1603	24.5595	0.791603	0.245595	5.40674	1.67744
818	78.8419	23.6268	0.788419	0.236268	5.39159	1.61571
819	80.8884	25.8267	0.808884	0.258267	5.5383	1.76831
820	90.8761	31.6403	0.908761	0.316403	6.22974	2.169
821	94.4221	34.2854	0.944221	0.342854	6.48072	2.3532
822	78.16	25.2388	0.7816	0.252388	5.37109	1.73439
823	70.3426	19.4181	0.703426	0.194181	4.83977	1.33602
824	92.0774	32.2627	0.920774	0.322627	6.34288	2.22246
825	96.02	36.112	0.9602	0.36112	6.6225	2.49065
826	94.5609	33.474	0.945609	0.33474	6.52977	2.3115
827	87.8783	30.5367	0.878783	0.305367	6.07566	2.11122
828	87.4133	28.9464	0.874133	0.289464	6.05082	2.00369
829	87.3004	30.6982	0.873004	0.306982	6.0503	2.12752
830	89.841	32.1874	0.89841	0.321874	6.23389	2.23342
831	91.7117	33.1426	0.917117	0.331426	6.37136	2.30247
832	90.2247	33.4959	0.902247	0.334959	6.2756	2.32982
833	89.6944	32.1637	0.896944	0.321637	6.24621	2.23984
834	95.4947	36.4967	0.954947	0.364967	6.65812	2.54464
835	96.6657	37.803	0.966657	0.37803	6.74785	2.63888
836	98.9259	39.0816	0.989259	0.390816	6.91389	2.7314
837	100.294	39.8462	1.00294	0.398462	7.01786	2.78817
838	101.08	40.3495	1.0108	0.403495	7.08137	2.82676
839	102.946	42.3707	1.02946	0.423707	7.2207	2.9719
840	102.614	42.614	1.02614	0.42614	7.20598	2.99252
841	102.428	42.5611	1.02428	0.425611	7.20147	2.99237
842	104.112	45.0312	1.04112	0.450312	7.32855	3.1698
843	103.569	44.2761	1.03569	0.442761	7.29901	3.12035
844	103.242	44.7379	1.03242	0.447379	7.2846	3.15663
845	104.985	46.4141	1.04985	0.464141	7.41636	3.27878
846	105.1	46.5188	1.051	0.465188	7.43329	3.29007
847	105.159	46.6572	1.05159	0.466572	7.44622	3.30376
848	103.939	46.5287	1.03939	0.465287	7.36855	3.29855
849	99.717	43.9738	0.99717	0.439738	7.07755	3.1211
850	96.9691	42.424	0.969691	0.42424	6.89062	3.01465
851	101.689	43.9187	1.01689	0.439187	7.23455	3.12454
852	102.889	45.2412	1.02889	0.452412	7.32847	3.2224
853	98.8585	44.061	0.988585	0.44061	7.04968	3.14202
854	84.3419	36.7985	0.843419	0.367985	6.02154	2.62721
855	97.8457	43.4651	0.978457	0.434651	6.99382	3.1068
856	102.447	46.0664	1.02447	0.460664	7.3313	3.29659
857	102.969	46.3559	1.02969	0.463559	7.37724	3.32118
858	103.545	46.9806	1.03545	0.469806	7.42713	3.36986
859	102.772	46.3606	1.02772	0.463606	7.38033	3.32927
860	102.957	46.9968	1.02957	0.469968	7.40221	3.37888
861	101.553	46.6426	1.01553	0.466426	7.30975	3.35732
862	103.708	47.0931	1.03708	0.470931	7.47356	3.39368
863	103.951	47.6307	1.03951	0.476307	7.49974	3.4364
864	102.435	47.1377	1.02435	0.471377	7.39894	3.40478
865	98.4693	46.0592	0.984693	0.460592	7.12071	3.33073
866	85.9924	39.8503	0.859924	0.398503	6.22565	2.88507
867	97.7825	45.4885	0.977825	0.454885	7.0874	3.29706
868	99.8446	45.8081	0.998446	0.458081	7.24521	3.32406
869	100.557	46.2864	1.00557	0.462864	7.30528	3.36263
870	101.578	47.0107	1.01578	0.470107	7.38795	3.41918
871	99.2981	46.3104	0.992981	0.463104	7.23045	3.37212
872	100.664	46.7423	1.00664	0.467423	7.33831	3.40748
873	99.0699	46.3946	0.990699	0.463946	7.2304	3.38601
874	101.342	46.399	1.01342	0.46399	7.4047	3.39021
875	99.1084	46.0982	0.991084	0.460982	7.24978	3.37208
876	99.8429	46.7017	0.998429	0.467017	7.31186	3.42014
877	100.123	46.0406	1.00123	0.460406	7.34071	3.37557
878	99.8242	46.373	0.998242	0.46373	7.32718	3.40381
879	99.3718	45.841	0.993718	0.45841	7.30228	3.3686
880	96.5851	44.6626	0.965851	0.446626	7.10557	3.28574
881	97.7746	44.8909	0.977746	0.448909	7.20126	3.30629
882	98.7334	44.9592	0.987334	0.449592	7.28013	3.31507
883	98.4371	45.4465	0.984371	0.454465	7.26651	3.3548
884	98.044	45.6505	0.98044	0.456505	7.24569	3.37368
885	97.9889	44.5036	0.979889	0.445036	7.24981	3.29264
886	93.729	42.7326	0.93729	0.427326	6.94247	3.16519
887	95.8971	43.4606	0.958971	0.434606	7.11108	3.22274
888	95.4282	44.0086	0.954282	0.440086	7.08429	3.26706
889	97.0086	44.4835	0.970086	0.444835	7.20971	3.30603
890	96.8869	43.1507	0.968869	0.431507	7.20877	3.21058
891	95.8523	42.8497	0.958523	0.428497	7.13981	3.19177
892	92.0506	39.6068	0.920506	0.396068	6.86433	2.95353
893	87.2309	35.2945	0.872309	0.352945	6.51221	2.6349
894	84.5705	33.8456	0.845705	0.338456	6.32067	2.52956
895	74.8797	26.6467	0.748797	0.266467	5.60265	1.99376
896	68.8688	22.6603	0.688688	0.226603	5.15866	1.69739
897	66.6739	21.1331	0.666739	0.211331	4.99982	1.58475
898	65.6674	22.0099	0.656674	0.220099	4.92984	1.65234
899	58.546	17.2987	0.58546	0.172987	4.40011	1.30011
900	61.9601	18.8948	0.619601	0.188948	4.66188	1.42165
901	62.0388	18.3932	0.620388	0.183932	4.67299	1.38544
902	63.3845	18.6562	0.633845	0.186562	4.77965	1.40682
903	76.5055	26.5307	0.765055	0.265307	5.77546	2.00282
904	80.6317	30.1201	0.806317	0.301201	6.09369	2.27631
905	79.725	29.8117	0.79725	0.298117	6.03183	2.25549
906	69.4855	23.4001	0.694855	0.234001	5.26294	1.77236
907	60.447	17.7016	0.60447	0.177016	4.58341	1.34223
908	60.5472	17.8544	0.605472	0.178544	4.59607	1.35531
909	60.0574	16.5772	0.600574	0.165772	4.56391	1.25974
910	62.0983	18.2813	0.620983	0.182813	4.72419	1.39077
911	67.0306	21.3956	0.670306	0.213956	5.10502	1.62948
912	66.3734	20.1556	0.663734	0.201556	5.06052	1.53673
913	51.7244	13.1529	0.517244	0.131529	3.94796	1.00392
914	65.1735	18.4264	0.651735	0.184264	4.97993	1.40797
915	54.5292	14.0853	0.545292	0.140853	4.17116	1.07744
916	62.849	17.6614	0.62849	0.176614	4.81283	1.35247
917	55.9565	14.4803	0.559565	0.144803	4.28969	1.11008
918	62.5472	18.0945	0.625472	0.180945	4.80017	1.38866
919	71.3206	23.2217	0.713206	0.232217	5.47945	1.78408
920	76.2607	27.5004	0.762607	0.275004	5.86536	2.11511
921	69.4718	23.6497	0.694718	0.236497	5.34902	1.82092
922	72.6505	25.7859	0.726505	0.257859	5.59984	1.98756
923	67.2741	22.476	0.672741	0.22476	5.19106	1.73431
924	64.7036	19.4912	0.647036	0.194912	4.99812	1.50563
925	66.8586	21.2407	0.668586	0.212407	5.17017	1.64254
926	68.6425	21.6916	0.686425	0.216916	5.31386	1.67922
927	63.3389	18.7369	0.633389	0.187369	4.90859	1.45206
928	48.9906	11.0729	0.489906	0.110729	3.80073	0.859041
929	43.5595	8.89968	0.435595	0.0889968	3.38302	0.691188
930	36.9878	7.07997	0.369878	0.0707997	2.87573	0.550454
931	30.5302	5.41652	0.305302	0.0541652	2.37622	0.421577
932	21.7177	3.23163	0.217177	0.0323163	1.69214	0.251793
933	18.3948	3.14376	0.183948	0.0314376	1.43477	0.245209
934	16.1276	2.65791	0.161276	0.0265791	1.25929	0.207536
935	22.2462	3.05936	0.222462	0.0305936	1.7389	0.239138
936	20.4237	3.44036	0.204237	0.0344036	1.59815	0.269207
937	19.1837	2.80522	0.191837	0.0280522	1.50272	0.219742
938	23.699	3.72314	0.23699	0.0372314	1.8584	0.291957
939	42.1174	7.7013	0.421174	0.077013	3.30623	0.604555
940	34.1269	5.78151	0.341269	0.0578151	2.68183	0.454334
941	33.0943	4.90672	0.330943	0.0490672	2.60345	0.386
942	32.6615	4.73711	0.326615	0.0473711	2.57213	0.373053
943	28.5249	5.12507	0.285249	0.0512507	2.24875	0.404034
944	24.5183	4.38525	0.245183	0.0438525	1.93495	0.346077
945	28.2742	4.68577	0.282742	0.0468577	2.23372	0.370185
946	25.8559	4.19137	0.258559	0.0419137	2.04483	0.331477
947	29.8378	4.73866	0.298378	0.0473866	2.36223	0.375156
948	30.9743	5.15391	0.309743	0.0515391	2.4548	0.408462
949	29.6821	5.60825	0.296821	0.0560824	2.35487	0.444938
950	29.1709	4.51854	0.291709	0.0451854	2.31675	0.358863
951	37.2359	6.43321	0.372359	0.0643321	2.96039	0.511464
952	23.7663	4.03573	0.237663	0.0403573	1.89149	0.321192
953	32.9388	5.78859	0.329388	0.0578859	2.62426	0.461182
954	31.9244	5.45442	0.319244	0.0545442	2.54611	0.435014
955	30.2507	5.37144	0.302507	0.0537144	2.41515	0.428845
956	31.7622	5.38167	0.317622	0.0538167	2.53849	0.430112
957	40.1601	8.33562	0.401601	0.0833562	3.21302	0.666893
958	37.2867	7.61296	0.372867	0.0761296	2.98625	0.609713
959	29.3808	4.9532	0.293808	0.049532	2.35553	0.39711
960	37.777	7.05486	0.37777	0.0705486	3.03183	0.566195
961	42.5658	9.24391	0.425658	0.0924391	3.41972	0.742652
962	34.8986	7.27506	0.348986	0.0727506	2.80666	0.585083
963	45.5475	11.06	0.455475	0.1106	3.66688	0.890407
964	43.6182	10.3789	0.436182	0.103789	3.51521	0.836443
965	45.3752	10.0917	0.453752	0.100917	3.6606	0.814138
966	43.7232	8.97755	0.437232	0.0897755	3.53098	0.725005
967	56.6608	17.3829	0.566608	0.173829	4.58053	1.40526
968	61.4213	19.533	0.614213	0.19533	4.97051	1.58071
969	64.8796	21.7206	0.648796	0.217206	5.25579	1.75955
970	64.7991	21.7662	0.647991	0.217662	5.25469	1.76506
971	67.1306	23.6535	0.671306	0.236535	5.44936	1.92009
972	64.0397	21.2919	0.640397	0.212919	5.20382	1.73016
973	58.0682	18.0013	0.580682	0.180013	4.72343	1.46428
974	56.5408	16.7725	0.565408	0.167725	4.60392	1.36572
975	55.5717	15.6319	0.555717	0.156319	4.52965	1.27416
976	55.0709	16.6917	0.550709	0.166917	4.49343	1.36193
977	66.0382	22.4082	0.660382	0.224082	5.39381	1.83024
978	62.8706	20.0265	0.628706	0.200265	5.14035	1.63738
979	58.0377	19.2514	0.580377	0.192514	4.75006	1.57562
980	64.9695	22.1178	0.649695	0.221178	5.32282	1.81206
981	68.7417	25.9208	0.687417	0.259208	5.63762	2.1258
982	68.8412	24.8946	0.688412	0.248946	5.65153	2.04372
983	72.0441	27.8395	0.720441	0.278395	5.92049	2.28782
984	71.9124	28.9494	0.719124	0.289494	5.91569	2.38144
985	72.7302	29.3727	0.727302	0.293727	5.98904	2.41872
986	76.4286	32.4985	0.764286	0.324985	6.29998	2.67884
987	76.4068	32.6401	0.764068	0.326401	6.30457	2.69324
988	79.6641	34.232	0.796641	0.34232	6.58	2.82746
989	75.8105	33.6634	0.758105	0.336634	6.26804	2.7833
990	75.8141	33.6613	0.758141	0.336613	6.27468	2.78594
991	78.1049	36.0281	0.781049	0.360281	6.4708	2.98484
992	78.6982	35.3007	0.786982	0.353007	6.52653	2.92753
993	77.7196	35.24	0.777196	0.3524	6.45188	2.92544
994	82.0827	36.9749	0.820827	0.369749	6.82094	3.07256
995	80.4803	35.7907	0.804803	0.357907	6.69451	2.97714
996	79.8887	36.8852	0.798887	0.368852	6.65198	3.07127
997	81.3127	37.875	0.813127	0.37875	6.77734	3.15685
998	79.0258	37.2048	0.790258	0.372048	6.59334	3.1041
999	79.5063	36.9478	0.795063	0.369478	6.64008	3.08575
1000	76.2385	37.1721	0.762385	0.371721	6.37354	3.10759
Total (uW/cm^2):	74620	22436.8		Total (umol/m^2s):	3953.25	1267.55

## Sheet: Incandescent
Incandescent (Osram 15W)
Wavelength [nm]	Irradiance [μW/cm^2]		Irradiance [W/m^2]		Photon Flux (μmol/m^2s)
300	5.9e-05		5.9e-07		1.47972e-06
301	0.004796		4.796e-05		0.000120685
302	0.00436		4.36e-05		0.000110078
303	0.00391		3.91e-05		9.90434e-05
304	0.00614		6.14e-05		0.000156044
305	0.003991		3.991e-05		0.000101763
306	0.01116		0.0001116		0.000285491
307	0		0		0
308	0.004155		4.155e-05		0.000106986
309	0.002245		2.245e-05		5.79937e-05
310	0		0		0
311	0		0		0
312	0.000581		5.81e-06		1.51543e-05
313	0.01131		0.0001131		0.000295947
314	0.000341		3.41e-06		8.95139e-06
315	0.003516		3.516e-05		9.25903e-05
316	0.006013		6.013e-05		0.000158849
317	0.011824		0.00011824		0.00031335
318	0.006538		6.538e-05		0.000173811
319	0.007848		7.848e-05		0.000209294
320	0.007573		7.573e-05		0.000202593
321	0.011882		0.00011882		0.000318861
322	0.00149		1.49e-05		4.01096e-05
323	0		0		0
324	0.00593		5.93e-05		0.000160622
325	0.006138		6.138e-05		0.000166769
326	0.003776		3.776e-05		0.00010291
327	0.007828		7.828e-05		0.000213996
328	0.000823		8.23e-06		2.25673e-05
329	0		0		0
330	5.9e-05		5.9e-07		1.62769e-06
331	0.009002		9.002e-05		0.0002491
332	0.006325		6.325e-05		0.000175552
333	0.002421		2.421e-05		6.73977e-05
334	0.008647		8.647e-05		0.000241445
335	0		0		0
336	0.008966		8.966e-05		0.000251851
337	0.000229		2.29e-06		6.45166e-06
338	0.001915		1.915e-05		5.41118e-05
339	0.002573		2.573e-05		7.29198e-05
340	0.000472		4.72e-06		1.34161e-05
341	0.001495		1.495e-05		4.26189e-05
342	0.001662		1.662e-05		4.75186e-05
343	0.000413		4.13e-06		1.18427e-05
344	0.000303		3.03e-06		8.7138e-06
345	0.003827		3.827e-05		0.000110378
346	0.004031		4.031e-05		0.000116599
347	0.002572		2.572e-05		7.46117e-05
348	0.003813		3.813e-05		0.000110931
349	0.005284		5.284e-05		0.000154168
350	0.000192		1.92e-06		5.61792e-06
351	0.000998		9.98e-06		2.92849e-05
352	0.001632		1.632e-05		4.80252e-05
353	0		0		0
354	0.004585		4.585e-05		0.00013569
355	0.00455		4.55e-05		0.000135035
356	0.013836		0.00013836		0.000411781
357	3.8e-05		3.8e-07		1.13412e-06
358	0.000712		7.12e-06		2.13093e-05
359	0.005989		5.989e-05		0.000179744
360	0.002333		2.333e-05		7.0214e-05
361	0.00369		3.69e-05		0.000111363
362	0.00069		6.9e-06		2.08816e-05
363	0		0		0
364	0.001276		1.276e-05		3.88292e-05
365	0.002403		2.403e-05		7.33251e-05
366	0.001309		1.309e-05		4.00523e-05
367	0.005408		5.408e-05		0.000165924
368	0.003509		3.509e-05		0.000107954
369	0.001325		1.325e-05		4.08741e-05
370	0.000517		5.17e-06		1.59918e-05
371	0.005794		5.794e-05		0.000179704
372	0.002581		2.581e-05		8.0267e-05
373	0.004197		4.197e-05		0.000130874
374	0.000901		9.01e-06		2.8171e-05
375	0.001824		1.824e-05		5.71824e-05
376	0.002341		2.341e-05		7.35861e-05
377	0.001391		1.391e-05		4.38404e-05
378	0.004103		4.103e-05		0.000129658
379	0.005476		5.476e-05		0.000173504
380	0.001472		1.472e-05		4.67625e-05
381	0.002231		2.231e-05		7.10609e-05
382	0.00257		2.57e-05		8.20735e-05
383	0.005294		5.294e-05		0.000169508
384	0.004486		4.486e-05		0.000144011
385	0.003144		3.144e-05		0.000101193
386	0.00211		2.11e-05		6.80889e-05
387	0.00161		1.61e-05		5.20887e-05
388	0.003201		3.201e-05		0.00010383
389	0.003159		3.159e-05		0.000102732
390	0.000577		5.77e-06		1.88125e-05
391	0.009224		9.224e-05		0.00030151
392	0.00671		6.71e-05		0.000219895
393	0.004288		4.288e-05		0.000140881
394	0.003761		3.761e-05		0.000123881
395	0.00228		2.28e-05		7.52902e-05
396	0.005527		5.527e-05		0.000182975
397	0.004383		4.383e-05		0.000145468
398	0.00277		2.77e-05		9.21657e-05
399	0.004636		4.636e-05		0.00015464
400	0.005572		5.572e-05		0.000186328
401	0.005563		5.563e-05		0.000186492
402	0.004284		4.284e-05		0.000143973
403	0.003665		3.665e-05		0.000123477
404	0.004633		4.633e-05		0.000156477
405	0.006083		6.083e-05		0.000205958
406	0.003786		3.786e-05		0.000128503
407	0.004678		4.678e-05		0.00015917
408	0.003916		3.916e-05		0.00013357
409	0.004968		4.968e-05		0.000169868
410	0.003837		3.837e-05		0.000131517
411	0.004579		4.579e-05		0.000157333
412	0.005125		5.125e-05		0.000176521
413	0.004717		4.717e-05		0.000162863
414	0.00592		5.92e-05		0.000204894
415	0.004646		4.646e-05		0.000161188
416	0.006541		6.541e-05		0.00022748
417	0.005817		5.817e-05		0.000202788
418	0.005573		5.573e-05		0.000194747
419	0.006903		6.903e-05		0.000241801
420	0.006922		6.922e-05		0.000243045
421	0.007017		7.017e-05		0.000246968
422	0.009011		9.011e-05		0.000317901
423	0.006697		6.697e-05		0.000236825
424	0.00693		6.93e-05		0.000245644
425	0.007051		7.051e-05		0.000250522
426	0.008678		8.678e-05		0.000309055
427	0.008518		8.518e-05		0.000304069
428	0.007111		7.111e-05		0.000254437
429	0.007768		7.768e-05		0.000278595
430	0.007188		7.188e-05		0.000258394
431	0.009197		9.197e-05		0.000331383
432	0.00671		6.71e-05		0.000242333
433	0.007846		7.846e-05		0.000284016
434	0.00775		7.75e-05		0.000281189
435	0.008413		8.413e-05		0.000305947
436	0.007697		7.697e-05		0.000280553
437	0.00893		8.93e-05		0.000326241
438	0.008869		8.869e-05		0.000324754
439	0.008977		8.977e-05		0.000329459
440	0.008503		8.503e-05		0.000312774
441	0.011518		0.00011518		0.000424641
442	0.009742		9.742e-05		0.000359979
443	0.009676		9.676e-05		0.000358349
444	0.011421		0.00011421		0.000423929
445	0.010345		0.00010345		0.000384855
446	0.011565		0.00011565		0.000431208
447	0.009494		9.494e-05		0.000354783
448	0.010874		0.00010874		0.000407262
449	0.011487		0.00011487		0.000431181
450	0.011977		0.00011977		0.000450575
451	0.012291		0.00012291		0.000463415
452	0.012318		0.00012318		0.000465463
453	0.012318		0.00012318		0.000466493
454	0.01207		0.0001207		0.00045811
455	0.013618		0.00013618		0.000518001
456	0.013343		0.00013343		0.000508657
457	0.012901		0.00012901		0.000492885
458	0.012704		0.00012704		0.000486421
459	0.014565		0.00014565		0.000558894
460	0.013823		0.00013823		0.000531577
461	0.01458		0.0001458		0.000561907
462	0.014931		0.00014931		0.000576683
463	0.015722		0.00015722		0.000608548
464	0.014803		0.00014803		0.000574214
465	0.015733		0.00015733		0.000611605
466	0.016197		0.00016197		0.000630996
467	0.015514		0.00015514		0.000605685
468	0.01571		0.0001571		0.000614651
469	0.015701		0.00015701		0.000615611
470	0.017263		0.00017263		0.000678298
471	0.016002		0.00016002		0.000630088
472	0.01724		0.0001724		0.000680277
473	0.018203		0.00018203		0.000719798
474	0.017018		0.00017018		0.000674362
475	0.018446		0.00018446		0.000732491
476	0.018324		0.00018324		0.000729178
477	0.017622		0.00017622		0.000702716
478	0.018906		0.00018906		0.000755499
479	0.020658		0.00020658		0.000827237
480	0.019513		0.00019513		0.000783018
481	0.02057		0.0002057		0.000827153
482	0.020652		0.00020652		0.000832176
483	0.02021		0.0002021		0.000816056
484	0.021199		0.00021199		0.000857762
485	0.020754		0.00020754		0.000841492
486	0.021122		0.00021122		0.000858178
487	0.021003		0.00021003		0.000855099
488	0.021857		0.00021857		0.000891696
489	0.022397		0.00022397		0.000915598
490	0.022646		0.00022646		0.000927671
491	0.021831		0.00021831		0.00089611
492	0.023527		0.00023527		0.000967694
493	0.022861		0.00022861		0.000942212
494	0.026041		0.00026041		0.00107545
495	0.025485		0.00025485		0.00105462
496	0.023431		0.00023431		0.00097158
497	0.025061		0.00025061		0.00104126
498	0.02679		0.0002679		0.00111534
499	0.024648		0.00024648		0.00102823
500	0.026474		0.00026474		0.00110661
501	0.025937		0.00025937		0.00108633
502	0.027184		0.00027184		0.00114084
503	0.026671		0.00026671		0.00112154
504	0.028543		0.00028543		0.00120264
505	0.027419		0.00027419		0.00115758
506	0.02699		0.0002699		0.00114172
507	0.027898		0.00027898		0.00118246
508	0.029879		0.00029879		0.00126893
509	0.029041		0.00029041		0.00123576
510	0.028278		0.00028278		0.00120566
511	0.029575		0.00029575		0.00126343
512	0.031439		0.00031439		0.00134569
513	0.030474		0.00030474		0.00130693
514	0.031858		0.00031858		0.00136895
515	0.032261		0.00032261		0.00138897
516	0.032947		0.00032947		0.00142125
517	0.03215		0.0003215		0.00138956
518	0.031995		0.00031995		0.00138554
519	0.032849		0.00032849		0.00142527
520	0.033637		0.00033637		0.00146227
521	0.034808		0.00034808		0.00151608
522	0.035385		0.00035385		0.00154417
523	0.035898		0.00035898		0.00156956
524	0.036031		0.00036031		0.00157839
525	0.037062		0.00037062		0.00162665
526	0.035602		0.00035602		0.00156555
527	0.036237		0.00036237		0.0015965
528	0.036779		0.00036779		0.00162345
529	0.0375		0.000375		0.00165841
530	0.038615		0.00038615		0.00171095
531	0.03806		0.0003806		0.00168954
532	0.038174		0.00038174		0.0016978
533	0.03938		0.0003938		0.00175473
534	0.039905		0.00039905		0.00178145
535	0.04188		0.0004188		0.00187312
536	0.0409		0.000409		0.00183271
537	0.04162		0.0004162		0.00186845
538	0.042412		0.00042412		0.00190756
539	0.043319		0.00043319		0.00195197
540	0.043091		0.00043091		0.0019453
541	0.042896		0.00042896		0.00194008
542	0.043918		0.00043918		0.00198998
543	0.043968		0.00043968		0.00199592
544	0.04611		0.0004611		0.00209701
545	0.046063		0.00046063		0.00209872
546	0.046783		0.00046783		0.00213544
547	0.046165		0.00046165		0.00211109
548	0.047726		0.00047726		0.00218646
549	0.047463		0.00047463		0.00217838
550	0.049275		0.00049275		0.00226566
551	0.048004		0.00048004		0.00221124
552	0.046835		0.00046835		0.0021613
553	0.049837		0.00049837		0.002304
554	0.050513		0.00050513		0.00233948
555	0.049995		0.00049995		0.00231967
556	0.051632		0.00051632		0.00239994
557	0.050369		0.00050369		0.00234544
558	0.052791		0.00052791		0.00246264
559	0.051787		0.00051787		0.00242013
560	0.053406		0.00053406		0.00250026
561	0.053705		0.00053705		0.00251874
562	0.054357		0.00054357		0.00255387
563	0.05462		0.0005462		0.00257079
564	0.05495		0.0005495		0.00259091
565	0.056351		0.00056351		0.00266168
566	0.0554		0.000554		0.0026214
567	0.05679		0.0005679		0.00269191
568	0.056976		0.00056976		0.00270549
569	0.059068		0.00059068		0.00280977
570	0.058275		0.00058275		0.00277692
571	0.05945		0.0005945		0.00283788
572	0.060114		0.00060114		0.0028746
573	0.060675		0.00060675		0.0029065
574	0.061594		0.00061594		0.00295567
575	0.060594		0.00060594		0.00291275
576	0.062167		0.00062167		0.00299356
577	0.061551		0.00061551		0.00296905
578	0.062648		0.00062648		0.0030272
579	0.063779		0.00063779		0.00308718
580	0.063943		0.00063943		0.00310047
581	0.066372		0.00066372		0.00322379
582	0.064522		0.00064522		0.00313933
583	0.066003		0.00066003		0.00321691
584	0.065536		0.00065536		0.00319962
585	0.06873		0.0006873		0.00336131
586	0.067506		0.00067506		0.00330709
587	0.068517		0.00068517		0.00336235
588	0.06833		0.0006833		0.00335888
589	0.068391		0.00068391		0.0033676
590	0.068534		0.00068534		0.00338037
591	0.069801		0.00069801		0.0034487
592	0.070897		0.00070897		0.00350878
593	0.072699		0.00072699		0.00360404
594	0.071493		0.00071493		0.00355023
595	0.072027		0.00072027		0.00358277
596	0.073538		0.00073538		0.00366407
597	0.074809		0.00074809		0.00373366
598	0.075457		0.00075457		0.00377231
599	0.075329		0.00075329		0.00377221
600	0.074839		0.00074839		0.00375392
601	0.074228		0.00074228		0.00372948
602	0.07918		0.0007918		0.00398491
603	0.077289		0.00077289		0.0038962
604	0.076673		0.00076673		0.00387156
605	0.080537		0.00080537		0.0040734
606	0.079179		0.00079179		0.00401133
607	0.077745		0.00077745		0.00394519
608	0.08094		0.0008094		0.00411408
609	0.079339		0.00079339		0.00403934
610	0.082433		0.00082433		0.00420375
611	0.082973		0.00082973		0.00423823
612	0.081559		0.00081559		0.00417282
613	0.082671		0.00082671		0.00423662
614	0.08638		0.0008638		0.00443392
615	0.082258		0.00082258		0.00422921
616	0.084315		0.00084315		0.00434202
617	0.083851		0.00083851		0.00432514
618	0.087608		0.00087608		0.00452625
619	0.089113		0.00089113		0.00461146
620	0.087309		0.00087309		0.0045254
621	0.088043		0.00088043		0.00457081
622	0.087585		0.00087585		0.00455435
623	0.088102		0.00088102		0.0045886
624	0.088976		0.00088976		0.00464156
625	0.089429		0.00089429		0.00467267
626	0.090745		0.00090745		0.00474901
627	0.09223		0.0009223		0.00483444
628	0.092577		0.00092577		0.00486037
629	0.092195		0.00092195		0.00484802
630	0.093834		0.00093834		0.00494205
631	0.093417		0.00093417		0.0049279
632	0.095685		0.00095685		0.00505554
633	0.096957		0.00096957		0.00513085
634	0.095499		0.00095499		0.00506168
635	0.098335		0.00098335		0.00522021
636	0.096626		0.00096626		0.00513757
637	0.098689		0.00098689		0.00525551
638	0.099229		0.00099229		0.00529256
639	0.10141		0.0010141		0.00541736
640	0.10039		0.0010039		0.00537127
641	0.101365		0.00101365		0.00543191
642	0.104077		0.00104077		0.00558594
643	0.103055		0.00103055		0.0055397
644	0.103372		0.00103372		0.00556538
645	0.101171		0.00101171		0.00545534
646	0.103309		0.00103309		0.00557926
647	0.105851		0.00105851		0.0057254
648	0.106097		0.00106097		0.00574757
649	0.104984		0.00104984		0.00569605
650	0.106685		0.00106685		0.00579726
651	0.109517		0.00109517		0.00596031
652	0.108453		0.00108453		0.00591147
653	0.108284		0.00108284		0.00591131
654	0.107641		0.00107641		0.00588521
655	0.109264		0.00109264		0.00598308
656	0.110143		0.00110143		0.00604042
657	0.109933		0.00109933		0.00603809
658	0.114065		0.00114065		0.00627458
659	0.112999		0.00112999		0.00622539
660	0.11441		0.0011441		0.00631269
661	0.113121		0.00113121		0.00625102
662	0.115338		0.00115338		0.00638317
663	0.116791		0.00116791		0.00647335
664	0.113968		0.00113968		0.00632641
665	0.116517		0.00116517		0.00647765
666	0.118501		0.00118501		0.00659785
667	0.118841		0.00118841		0.00662672
668	0.120281		0.00120281		0.00671707
669	0.118884		0.00118884		0.00664899
670	0.120607		0.00120607		0.00675544
671	0.12125		0.0012125		0.00680159
672	0.12105		0.0012105		0.00680049
673	0.120844		0.00120844		0.00679902
674	0.122203		0.00122203		0.0068857
675	0.122397		0.00122397		0.00690686
676	0.12438		0.0012438		0.00702916
677	0.126728		0.00126728		0.00717245
678	0.124487		0.00124487		0.00705602
679	0.12561		0.0012561		0.00713018
680	0.128836		0.00128836		0.00732407
681	0.128268		0.00128268		0.0073025
682	0.130013		0.00130013		0.00741272
683	0.129994		0.00129994		0.0074225
684	0.129344		0.00129344		0.0073962
685	0.131747		0.00131747		0.00754462
686	0.131711		0.00131711		0.00755357
687	0.134295		0.00134295		0.00771299
688	0.134278		0.00134278		0.00772324
689	0.13062		0.0013062		0.00752376
690	0.13372		0.0013372		0.0077135
691	0.136166		0.00136166		0.00786598
692	0.136364		0.00136364		0.00788882
693	0.134247		0.00134247		0.00777757
694	0.141058		0.00141058		0.00818396
695	0.138726		0.00138726		0.00806026
696	0.140094		0.00140094		0.00815145
697	0.138139		0.00138139		0.00804925
698	0.139357		0.00139357		0.00813187
699	0.14255		0.0014255		0.00833011
700	0.139872		0.00139872		0.00818531
701	0.141704		0.00141704		0.00830436
702	0.145702		0.00145702		0.00855084
703	0.142315		0.00142315		0.00836397
704	0.144512		0.00144512		0.00850517
705	0.145051		0.00145051		0.00854902
706	0.144769		0.00144769		0.0085445
707	0.144078		0.00144078		0.00851576
708	0.147095		0.00147095		0.00870638
709	0.147721		0.00147721		0.00875578
710	0.149676		0.00149676		0.00888417
711	0.145762		0.00145762		0.00866403
712	0.151578		0.00151578		0.00902241
713	0.15228		0.0015228		0.00907692
714	0.15104		0.0015104		0.00901564
715	0.152555		0.00152555		0.00911882
716	0.154038		0.00154038		0.00922034
717	0.150589		0.00150589		0.00902649
718	0.152788		0.00152788		0.00917107
719	0.153728		0.00153728		0.00924034
720	0.157388		0.00157388		0.0094735
721	0.158457		0.00158457		0.00955109
722	0.15594		0.0015594		0.00941241
723	0.154677		0.00154677		0.00934911
724	0.159738		0.00159738		0.00966837
725	0.156821		0.00156821		0.00950492
726	0.157945		0.00157945		0.00958625
727	0.158906		0.00158906		0.00965786
728	0.160818		0.00160818		0.00978751
729	0.164797		0.00164797		0.0100435
730	0.158983		0.00158983		0.00970241
731	0.160027		0.00160027		0.00977951
732	0.160105		0.00160105		0.00979766
733	0.160297		0.00160297		0.00982281
734	0.165092		0.00165092		0.0101304
735	0.167053		0.00167053		0.0102647
736	0.167282		0.00167282		0.0102928
737	0.169946		0.00169946		0.0104709
738	0.171372		0.00171372		0.0105731
739	0.164157		0.00164157		0.0101417
740	0.165129		0.00165129		0.0102155
741	0.167471		0.00167471		0.0103744
742	0.167129		0.00167129		0.0103672
743	0.172008		0.00172008		0.0106842
744	0.170383		0.00170383		0.0105975
745	0.173265		0.00173265		0.0107913
746	0.171177		0.00171177		0.0106756
747	0.175591		0.00175591		0.0109655
748	0.170482		0.00170482		0.0106607
749	0.177835		0.00177835		0.0111354
750	0.174414		0.00174414		0.0109358
751	0.171755		0.00171755		0.0107834
752	0.174058		0.00174058		0.0109425
753	0.171986		0.00171986		0.0108267
754	0.174767		0.00174767		0.0110163
755	0.17249		0.0017249		0.0108872
756	0.178623		0.00178623		0.0112893
757	0.177415		0.00177415		0.0112277
758	0.18117		0.0018117		0.0114805
759	0.183128		0.00183128		0.0116199
760	0.17674		0.0017674		0.0112294
761	0.178339		0.00178339		0.0113459
762	0.180896		0.00180896		0.0115237
763	0.184106		0.00184106		0.0117435
764	0.182098		0.00182098		0.0116307
765	0.188258		0.00188258		0.0120399
766	0.179601		0.00179601		0.0115012
767	0.187287		0.00187287		0.0120091
768	0.183672		0.00183672		0.0117926
769	0.187151		0.00187151		0.0120316
770	0.184729		0.00184729		0.0118914
771	0.183458		0.00183458		0.0118249
772	0.183283		0.00183283		0.0118289
773	0.186581		0.00186581		0.0120574
774	0.194968		0.00194968		0.0126157
775	0.190243		0.00190243		0.0123258
776	0.186804		0.00186804		0.0121186
777	0.18747		0.0018747		0.0121775
778	0.191769		0.00191769		0.0124728
779	0.190551		0.00190551		0.0124095
780	0.185942		0.00185942		0.0121249
781	0.201444		0.00201444		0.0131526
782	0.201098		0.00201098		0.0131468
783	0.196627		0.00196627		0.012871
784	0.20572		0.0020572		0.0134834
785	0.200867		0.00200867		0.0131821
786	0.191224		0.00191224		0.0125653
787	0.200792		0.00200792		0.0132107
788	0.194067		0.00194067		0.0127845
789	0.211013		0.00211013		0.0139185
790	0.203077		0.00203077		0.013412
791	0.197889		0.00197889		0.0130859
792	0.196927		0.00196927		0.0130388
793	0.2017		0.002017		0.0133717
794	0.199632		0.00199632		0.0132513
795	0.198237		0.00198237		0.0131752
796	0.200905		0.00200905		0.0133693
797	0.20314		0.0020314		0.0135351
798	0.214633		0.00214633		0.0143188
799	0.19896		0.0019896		0.0132898
800	0.20549		0.0020549		0.0137432
801	0.207428		0.00207428		0.0138901
802	0.211209		0.00211209		0.014161
803	0.209283		0.00209283		0.0140493
804	0.21795		0.0021795		0.0146494
805	0.203496		0.00203496		0.0136949
806	0.217295		0.00217295		0.0146417
807	0.215754		0.00215754		0.0145559
808	0.211612		0.00211612		0.0142941
809	0.21079		0.0021079		0.0142562
810	0.202068		0.00202068		0.0136832
811	0.205772		0.00205772		0.0139513
812	0.217054		0.00217054		0.0147343
813	0.214154		0.00214154		0.0145554
814	0.206686		0.00206686		0.0140651
815	0.212334		0.00212334		0.0144672
816	0.220023		0.00220023		0.0150094
817	0.216278		0.00216278		0.014772
818	0.220433		0.00220433		0.0150743
819	0.216689		0.00216689		0.0148363
820	0.215257		0.00215257		0.0147563
821	0.219787		0.00219787		0.0150852
822	0.223614		0.00223614		0.0153666
823	0.219879		0.00219879		0.0151283
824	0.219343		0.00219343		0.0151097
825	0.217709		0.00217709		0.0150154
826	0.219899		0.00219899		0.0151848
827	0.223546		0.00223546		0.0154553
828	0.22163		0.0022163		0.0153414
829	0.214672		0.00214672		0.0148777
830	0.223758		0.00223758		0.0155261
831	0.218461		0.00218461		0.0151768
832	0.216433		0.00216433		0.015054
833	0.21527		0.0021527		0.0149911
834	0.2272		0.002272		0.0158409
835	0.213435		0.00213435		0.014899
836	0.226843		0.00226843		0.015854
837	0.227542		0.00227542		0.0159218
838	0.236252		0.00236252		0.0165511
839	0.226289		0.00226289		0.015872
840	0.228369		0.00228369		0.016037
841	0.215215		0.00215215		0.0151313
842	0.218255		0.00218255		0.0153632
843	0.231267		0.00231267		0.0162985
844	0.241292		0.00241292		0.0170252
845	0.236187		0.00236187		0.0166847
846	0.251538		0.00251538		0.0177902
847	0.226988		0.00226988		0.0160728
848	0.221483		0.00221483		0.0157016
849	0.230808		0.00230808		0.0163819
850	0.249764		0.00249764		0.0177482
851	0.244813		0.00244813		0.0174169
852	0.222499		0.00222499		0.015848
853	0.237646		0.00237646		0.0169467
854	0.240567		0.00240567		0.0171751
855	0.23264		0.0023264		0.0166286
856	0.221412		0.00221412		0.0158446
857	0.251766		0.00251766		0.0180378
858	0.245243		0.00245243		0.017591
859	0.24376		0.0024376		0.017505
860	0.236764		0.00236764		0.0170224
861	0.236839		0.00236839		0.0170476
862	0.226808		0.00226808		0.0163445
863	0.24782		0.0024782		0.0178794
864	0.238809		0.00238809		0.0172493
865	0.245243		0.00245243		0.0177345
866	0.233899		0.00233899		0.0169337
867	0.244793		0.00244793		0.0177429
868	0.23678		0.0023678		0.0171819
869	0.244522		0.00244522		0.0177641
870	0.235705		0.00235705		0.0171433
871	0.24407		0.0024407		0.0177721
872	0.232681		0.00232681		0.0169623
873	0.239041		0.00239041		0.0174459
874	0.242859		0.00242859		0.0177448
875	0.235029		0.00235029		0.0171924
876	0.248942		0.00248942		0.0182309
877	0.23223		0.0023223		0.0170265
878	0.247342		0.00247342		0.0181551
879	0.244841		0.00244841		0.017992
880	0.242932		0.00242932		0.017872
881	0.245698		0.00245698		0.0180961
882	0.235556		0.00235556		0.0173688
883	0.254599		0.00254599		0.0187942
884	0.249409		0.00249409		0.0184319
885	0.249398		0.00249398		0.018452
886	0.265776		0.00265776		0.0196859
887	0.244389		0.00244389		0.0181222
888	0.253727		0.00253727		0.0188359
889	0.242772		0.00242772		0.0180429
890	0.247391		0.00247391		0.0184069
891	0.244488		0.00244488		0.0182113
892	0.275047		0.00275047		0.0205106
893	0.258801		0.00258801		0.0193207
894	0.250045		0.00250045		0.018688
895	0.25106		0.0025106		0.0187848
896	0.258263		0.00258263		0.0193453
897	0.253307		0.00253307		0.0189953
898	0.251165		0.00251165		0.0188557
899	0.251824		0.00251824		0.0189262
900	0.2396		0.002396		0.0180275
901	0.252459		0.00252459		0.0190161
902	0.317038		0.00317038		0.0239069
903	0.271031		0.00271031		0.0204603
904	0.268672		0.00268672		0.0203047
905	0.24487		0.0024487		0.0185264
906	0.246325		0.00246325		0.018657
907	0.240518		0.00240518		0.0182373
908	0.252875		0.00252875		0.0191954
909	0.262835		0.00262835		0.0199735
910	0.25222		0.0025222		0.0191879
911	0.267279		0.00267279		0.0203559
912	0.274549		0.00274549		0.0209325
913	0.243801		0.00243801		0.0186086
914	0.261671		0.00261671		0.0199944
915	0.255801		0.00255801		0.0195672
916	0.261624		0.00261624		0.0200345
917	0.261588		0.00261588		0.0200536
918	0.267436		0.00267436		0.0205243
919	0.266685		0.00266685		0.020489
920	0.257049		0.00257049		0.0197702
921	0.249504		0.00249504		0.0192107
922	0.293738		0.00293738		0.0226411
923	0.257232		0.00257232		0.0198487
924	0.28062		0.0028062		0.0216769
925	0.237632		0.00237632		0.0183761
926	0.262666		0.00262666		0.0203339
927	0.264761		0.00264761		0.0205182
928	0.26634		0.0026634		0.0206629
929	0.275988		0.00275988		0.0214344
930	0.272106		0.00272106		0.0211557
931	0.268875		0.00268875		0.020927
932	0.275269		0.00275269		0.0214476
933	0.255491		0.00255491		0.019928
934	0.252552		0.00252552		0.0197199
935	0.274375		0.00274375		0.0214468
936	0.288768		0.00288768		0.022596
937	0.238154		0.00238154		0.0186554
938	0.263217		0.00263217		0.0206406
939	0.262034		0.00262034		0.0205698
940	0.26718		0.0026718		0.0209961
941	0.277579		0.00277579		0.0218365
942	0.236773		0.00236773		0.0186462
943	0.271011		0.00271011		0.0213651
944	0.248374		0.00248374		0.0196013
945	0.262482		0.00262482		0.0207366
946	0.27095		0.0027095		0.0214282
947	0.266685		0.00266685		0.0211132
948	0.325968		0.00325968		0.0258339
949	0.2562		0.002562		0.020326
950	0.276454		0.00276454		0.021956
951	0.276763		0.00276763		0.0220037
952	0.257016		0.00257016		0.0204552
953	0.288321		0.00288321		0.0229708
954	0.26606		0.0026606		0.0212195
955	0.29301		0.0029301		0.0233933
956	0.252672		0.00252672		0.020194
957	0.31355		0.0031355		0.0250856
958	0.288897		0.00288897		0.0231374
959	0.262188		0.00262188		0.0210202
960	0.282882		0.00282882		0.022703
961	0.262952		0.00262952		0.0211255
962	0.273431		0.00273431		0.0219902
963	0.283563		0.00283563		0.0228287
964	0.275642		0.00275642		0.0222141
965	0.26385		0.0026385		0.0212858
966	0.280222		0.00280222		0.0226301
967	0.298941		0.00298941		0.0241667
968	0.272171		0.00272171		0.0220254
969	0.266276		0.00266276		0.0215706
970	0.295159		0.00295159		0.023935
971	0.309553		0.00309553		0.0251282
972	0.260269		0.00260269		0.0211493
973	0.255332		0.00255332		0.0207694
974	0.371733		0.00371733		0.0302689
975	0.281418		0.00281418		0.0229384
976	0.258294		0.00258294		0.0210751
977	0.313709		0.00313709		0.0256229
978	0.260865		0.00260865		0.0213285
979	0.252854		0.00252854		0.0206947
980	0.281251		0.00281251		0.0230423
981	0.266035		0.00266035		0.021818
982	0.276582		0.00276582		0.0227061
983	0.273442		0.00273442		0.0224711
984	0.279195		0.00279195		0.0229673
985	0.277657		0.00277657		0.0228639
986	0.268511		0.00268511		0.0221333
987	0.305506		0.00305506		0.0252083
988	0.285788		0.00285788		0.0236052
989	0.324714		0.00324714		0.0268475
990	0.293148		0.00293148		0.0242621
991	0.319535		0.00319535		0.0264727
992	0.272775		0.00272775		0.0226216
993	0.298014		0.00298014		0.0247396
994	0.280057		0.00280057		0.0232723
995	0.236859		0.00236859		0.0197024
996	0.266975		0.00266975		0.0222298
997	0.313601		0.00313601		0.0261384
998	0.2872		0.002872		0.0239619
999	0.244437		0.00244437		0.0204145
1000	0.270947		0.00270947		0.0226512
Total (uW/cm^2):	85.258			Total (umol/m^2s):	5.80168

## Sheet: Compact Fluorescent
Compact Fluorescent (Philips CFL 14W)
Wavelength [nm]	Irradiance [μW/cm^2]		Irradiance [W/m^2]		Photon Flux (μmol/m^2s)
300	0.0341		0.000341		0.000855228
301	0.014559		0.00014559		0.000366357
302	0.014856		0.00014856		0.000375072
303	0.05782		0.0005782		0.00146463
304	0.051759		0.00051759		0.00131542
305	0.070145		0.00070145		0.00178856
306	0.001294		1.294e-05		3.31026e-05
307	0.000901		9.01e-06		2.31243e-05
308	0.003464		3.464e-05		8.91938e-05
309	0.0332		0.000332		0.000857636
310	0.022213		0.00022213		0.000575672
311	0.00278		2.78e-05		7.22789e-05
312	0.015448		0.00015448		0.000402933
313	0.02204		0.0002204		0.000576716
314	0.013538		0.00013538		0.000355378
315	0.020968		0.00020968		0.000552171
316	0.020594		0.00020594		0.000544044
317	0		0		0
318	0.020036		0.00020036		0.000532653
319	0.016312		0.00016312		0.000435015
320	0.000948		9.48e-06		2.53609e-05
321	0.008263		8.263e-05		0.000221743
322	0.051435		0.00051435		0.00138459
323	0.040386		0.00040386		0.00109054
324	0.012633		0.00012633		0.000342182
325	0		0		0
326	0.005226		5.226e-05		0.000142427
327	0.012734		0.00012734		0.000348112
328	0.005756		5.756e-05		0.000157834
329	0.018948		0.00018948		0.000521153
330	0.008233		8.233e-05		0.000227132
331	0.033907		0.00033907		0.000938261
332	0.052002		0.00052002		0.00144333
333	0.00453		4.53e-05		0.00012611
334	0		0		0
335	0.011215		0.00011215		0.000314087
336	0.003482		3.482e-05		9.7808e-05
337	0.001113		1.113e-05		3.13568e-05
338	0.011545		0.00011545		0.000326225
339	0.023416		0.00023416		0.000663619
340	0.00243		2.43e-05		6.90703e-05
341	0.022138		0.00022138		0.000631101
342	0.003138		3.138e-05		8.97192e-05
343	0.017093		0.00017093		0.000490138
344	0.014948		0.00014948		0.000429881
345	0		0		0
346	0.006193		6.193e-05		0.000179136
347	0.010826		0.00010826		0.000314054
348	0.008542		8.542e-05		0.000248511
349	0.009479		9.479e-05		0.000276563
350	0.007903		7.903e-05		0.000231242
351	0.016371		0.00016371		0.000480384
352	0.019426		0.00019426		0.000571653
353	0.014301		0.00014301		0.000422034
354	0.007054		7.054e-05		0.000208759
355	0.003498		3.498e-05		0.000103814
356	0.010051		0.00010051		0.000299134
357	0.050715		0.00050715		0.0015136
358	0.020698		0.00020698		0.000619466
359	0.003064		3.064e-05		9.1958e-05
360	0.001642		1.642e-05		4.94176e-05
361	0.017268		0.00017268		0.000521141
362	0		0		0
363	0.003783		3.783e-05		0.000114802
364	0.00598		5.98e-05		0.000181974
365	0.008682		8.682e-05		0.000264923
366	0.015885		0.00015885		0.000486043
367	0.018143		0.00018143		0.000556649
368	0.009542		9.542e-05		0.000293558
369	0.003418		3.418e-05		0.00010544
370	0.016912		0.00016912		0.000523122
371	0		0		0
372	0		0		0
373	0.017824		0.00017824		0.000555802
374	0.000276		2.76e-06		8.62953e-06
375	0.009041		9.041e-05		0.000283435
376	0.003457		3.457e-05		0.000108666
377	0.00454		4.54e-05		0.000143088
378	0.006078		6.078e-05		0.00019207
379	0.018076		0.00018076		0.000572727
380	0.004046		4.046e-05		0.000128533
381	0.008521		8.521e-05		0.000271407
382	0.009297		9.297e-05		0.000296902
383	0.004479		4.479e-05		0.000143412
384	0.009526		9.526e-05		0.000305807
385	0.011562		0.00011562		0.000372135
386	0.005418		5.418e-05		0.000174837
387	0.012127		0.00012127		0.000392347
388	0.008811		8.811e-05		0.000285801
389	0.008459		8.459e-05		0.00027509
390	0.01554		0.0001554		0.000506666
391	0.023385		0.00023385		0.0007644
392	0.009926		9.926e-05		0.000325287
393	0.00309		3.09e-05		0.000101521
394	0.012621		0.00012621		0.000415716
395	0.00226		2.26e-05		7.46297e-05
396	0.013402		0.00013402		0.000443681
397	0.018341		0.00018341		0.000608723
398	0.00672		6.72e-05		0.000223593
399	0.00607		6.07e-05		0.000202473
400	0.013018		0.00013018		0.000435322
401	0.00618		6.18e-05		0.000207176
402	0.016472		0.00016472		0.000553578
403	0.036375		0.00036375		0.0012255
404	0.770629		0.00770629		0.0260275
405	0.433392		0.00433392		0.0146738
406	0.037109		0.00037109		0.00125954
407	0.07013		0.0007013		0.00238619
408	0.066803		0.00066803		0.00227857
409	0.02843		0.0002843		0.00097209
410	0.028015		0.00028015		0.000960242
411	0.034408		0.00034408		0.00118225
412	0.037029		0.00037029		0.0012754
413	0.038585		0.00038585		0.00133222
414	0.045916		0.00045916		0.00158917
415	0.045789		0.00045789		0.0015886
416	0.054457		0.00054457		0.00189388
417	0.058775		0.00058775		0.00204897
418	0.057295		0.00057295		0.00200216
419	0.062445		0.00062445		0.00218735
420	0.065087		0.00065087		0.00228533
421	0.071787		0.00071787		0.00252659
422	0.079172		0.00079172		0.00279312
423	0.07421		0.0007421		0.00262427
424	0.082123		0.00082123		0.00291096
425	0.093785		0.00093785		0.00333218
426	0.095974		0.00095974		0.00341798
427	0.102765		0.00102765		0.00366842
428	0.107775		0.00107775		0.00385628
429	0.113946		0.00113946		0.0040866
430	0.12434		0.0012434		0.00446977
431	0.133376		0.00133376		0.00480575
432	0.139616		0.00139616		0.00504226
433	0.16213		0.0016213		0.00586891
434	0.212829		0.00212829		0.00772195
435	2.41233		0.0241233		0.0877268
436	3.06712		0.0306712		0.111795
437	0.279059		0.00279059		0.0101949
438	0.188312		0.00188312		0.00689538
439	0.177771		0.00177771		0.00652427
440	0.18663		0.0018663		0.006865
441	0.183873		0.00183873		0.00677896
442	0.176644		0.00176644		0.00652721
443	0.181165		0.00181165		0.00670941
444	0.178751		0.00178751		0.00663495
445	0.174834		0.00174834		0.00650417
446	0.177103		0.00177103		0.00660339
447	0.181943		0.00181943		0.00679906
448	0.180765		0.00180765		0.00677016
449	0.176391		0.00176391		0.00662108
450	0.18315		0.0018315		0.0068901
451	0.177207		0.00177207		0.00668134
452	0.176624		0.00176624		0.00667413
453	0.174226		0.00174226		0.00659808
454	0.179355		0.00179355		0.00680731
455	0.177242		0.00177242		0.00674193
456	0.173781		0.00173781		0.00662481
457	0.168724		0.00168724		0.00644613
458	0.170435		0.00170435		0.00652575
459	0.165956		0.00165956		0.00636813
460	0.155305		0.00155305		0.00597241
461	0.162085		0.00162085		0.00624669
462	0.152322		0.00152322		0.00588316
463	0.156195		0.00156195		0.00604581
464	0.145162		0.00145162		0.00563089
465	0.150515		0.00150515		0.00585112
466	0.141203		0.00141203		0.00550093
467	0.143528		0.00143528		0.00560351
468	0.134015		0.00134015		0.00524331
469	0.133469		0.00133469		0.00523311
470	0.128611		0.00128611		0.00505338
471	0.128237		0.00128237		0.00504941
472	0.123659		0.00123659		0.00487949
473	0.123222		0.00123222		0.00487254
474	0.113044		0.00113044		0.00447953
475	0.111055		0.00111055		0.00440999
476	0.111087		0.00111087		0.00442055
477	0.109599		0.00109599		0.0043705
478	0.10895		0.0010895		0.00435373
479	0.111442		0.00111442		0.00446263
480	0.127769		0.00127769		0.00512711
481	0.142225		0.00142225		0.00571909
482	0.200525		0.00200525		0.00808019
483	0.285588		0.00285588		0.0115317
484	0.387694		0.00387694		0.015687
485	0.526584		0.00526584		0.0213509
486	0.649477		0.00649477		0.026388
487	0.668453		0.00668453		0.0272149
488	0.604741		0.00604741		0.0246715
489	0.538744		0.00538744		0.0220241
490	0.477774		0.00477774		0.0195715
491	0.453873		0.00453873		0.0186304
492	0.418192		0.00418192		0.0172007
493	0.371142		0.00371142		0.0152965
494	0.327677		0.00327677		0.0135325
495	0.293772		0.00293772		0.0121569
496	0.266629		0.00266629		0.0110559
497	0.244153		0.00244153		0.0101444
498	0.214755		0.00214755		0.00894085
499	0.168878		0.00168878		0.00704498
500	0.134818		0.00134818		0.00563539
501	0.119058		0.00119058		0.00498658
502	0.090568		0.00090568		0.00380089
503	0.08241		0.0008241		0.00346541
504	0.06784		0.0006784		0.0028584
505	0.063738		0.00063738		0.00269089
506	0.053603		0.00053603		0.00226749
507	0.046982		0.00046982		0.00199134
508	0.036066		0.00036066		0.00153168
509	0.045853		0.00045853		0.00195116
510	0.035343		0.00035343		0.00150688
511	0.036168		0.00036168		0.00154508
512	0.040432		0.00040432		0.00173062
513	0.032851		0.00032851		0.00140887
514	0.039095		0.00039095		0.00167993
515	0.029326		0.00029326		0.0012626
516	0.038854		0.00038854		0.00167607
517	0.028746		0.00028746		0.00124244
518	0.028056		0.00028056		0.00121496
519	0.024851		0.00024851		0.00107825
520	0.023112		0.00023112		0.00100472
521	0.024694		0.00024694		0.00107556
522	0.027437		0.00027437		0.00119733
523	0.025447		0.00025447		0.00111261
524	0.018628		0.00018628		0.000816026
525	0.026553		0.00026553		0.00116541
526	0.023261		0.00023261		0.00102287
527	0.032128		0.00032128		0.00141547
528	0.031912		0.00031912		0.00140862
529	0.030868		0.00030868		0.00136512
530	0.03063		0.0003063		0.00135715
531	0.033042		0.00033042		0.00146679
532	0.050341		0.00050341		0.00223893
533	0.098796		0.00098796		0.00440223
534	0.088544		0.00088544		0.00395282
535	0.095569		0.00095569		0.00427442
536	0.145856		0.00145856		0.00653575
537	0.266883		0.00266883		0.0119812
538	0.415558		0.00415558		0.0186905
539	0.588745		0.00588745		0.0265291
540	1.15181		0.0115181		0.0519972
541	2.37972		0.0237972		0.107629
542	2.90793		0.0290793		0.131762
543	2.43103		0.0243103		0.110356
544	2.41843		0.0241843		0.109986
545	2.79506		0.0279506		0.127348
546	4.10331		0.0410331		0.187298
547	1.70459		0.0170459		0.0779497
548	1.32097		0.0132097		0.0605172
549	1.09171		0.0109171		0.0501057
550	0.850009		0.00850009		0.0390834
551	0.650677		0.00650677		0.0299725
552	0.531023		0.00531023		0.0245052
553	0.390507		0.00390507		0.0180535
554	0.275806		0.00275806		0.0127738
555	0.185276		0.00185276		0.00859644
556	0.144619		0.00144619		0.00672212
557	0.117489		0.00117489		0.0054709
558	0.099775		0.00099775		0.00465438
559	0.083232		0.00083232		0.00388963
560	0.075641		0.00075641		0.00354121
561	0.060366		0.00060366		0.00283114
562	0.064812		0.00064812		0.00304508
563	0.053735		0.00053735		0.00252913
564	0.050858		0.00050858		0.00239798
565	0.047528		0.00047528		0.00224494
566	0.042391		0.00042391		0.00200584
567	0.038759		0.00038759		0.00183722
568	0.04268		0.0004268		0.00202665
569	0.038547		0.00038547		0.00183362
570	0.03366		0.0003366		0.00160397
571	0.032187		0.00032187		0.00153647
572	0.034394		0.00034394		0.00164469
573	0.03643		0.0003643		0.0017451
574	0.04123		0.0004123		0.00197848
575	0.050628		0.00050628		0.00243369
576	0.221071		0.00221071		0.0106454
577	0.47263		0.0047263		0.0227983
578	0.193463		0.00193463		0.00934829
579	0.478886		0.00478886		0.0231802
580	0.412224		0.00412224		0.0199879
581	0.328938		0.00328938		0.015977
582	0.446012		0.00446012		0.0217008
583	0.593068		0.00593068		0.0289054
584	0.595909		0.00595909		0.0290937
585	0.507838		0.00507838		0.0248363
586	0.47666		0.0047666		0.0233514
587	0.835575		0.00835575		0.0410043
588	0.557454		0.00557454		0.0274027
589	0.362658		0.00362658		0.0178574
590	0.328724		0.00328724		0.016214
591	0.335905		0.00335905		0.0165963
592	0.44502		0.0044502		0.0220246
593	0.635876		0.00635876		0.0315234
594	0.355136		0.00355136		0.0176355
595	0.237304		0.00237304		0.011804
596	0.207082		0.00207082		0.010318
597	0.20085		0.0020085		0.0100243
598	0.240856		0.00240856		0.0120411
599	0.35867		0.0035867		0.0179609
600	0.336972		0.00336972		0.0169025
601	0.220018		0.00220018		0.0110545
602	0.170877		0.00170877		0.00859976
603	0.15647		0.0015647		0.00788778
604	0.154387		0.00154387		0.00779568
605	0.162283		0.00162283		0.00820795
606	0.182692		0.00182692		0.00925547
607	0.222992		0.00222992		0.0113158
608	0.314836		0.00314836		0.0160027
609	0.545265		0.00545265		0.0277607
610	1.47711		0.0147711		0.0753267
611	4.65694		0.0465694		0.237875
612	3.22286		0.0322286		0.164892
613	1.77348		0.0177348		0.0908852
614	1.5163		0.015163		0.0778324
615	1.14927		0.0114927		0.0590885
616	0.761379		0.00761379		0.0392092
617	0.600277		0.00600277		0.030963
618	0.500341		0.00500341		0.02585
619	0.555952		0.00555952		0.0287696
620	0.661373		0.00661373		0.0342803
621	0.669364		0.00669364		0.0347504
622	0.61167		0.0061167		0.0318064
623	0.563038		0.00563038		0.0293246
624	0.547536		0.00547536		0.028563
625	0.502303		0.00502303		0.0262453
626	0.478448		0.00478448		0.0250389
627	0.425244		0.00425244		0.0222901
628	0.383164		0.00383164		0.0201164
629	0.380941		0.00380941		0.0200316
630	0.528318		0.00528318		0.0278255
631	0.725803		0.00725803		0.0382873
632	0.32605		0.0032605		0.0172269
633	0.161718		0.00161718		0.00855792
634	0.130112		0.00130112		0.00689625
635	0.115652		0.00115652		0.0061395
636	0.101997		0.00101997		0.00542314
637	0.08748		0.0008748		0.00465859
638	0.073476		0.00073476		0.00391897
639	0.069471		0.00069471		0.00371117
640	0.071707		0.00071707		0.00383661
641	0.068736		0.00068736		0.0036834
642	0.06933		0.0006933		0.00372102
643	0.070182		0.00070182		0.00377262
644	0.071947		0.00071947		0.00387351
645	0.073153		0.00073153		0.00394456
646	0.073068		0.00073068		0.00394608
647	0.071161		0.00071161		0.00384904
648	0.083268		0.00083268		0.00451086
649	0.099862		0.00099862		0.00541815
650	0.257057		0.00257057		0.0139685
651	0.177279		0.00177279		0.00964816
652	0.116658		0.00116658		0.0063587
653	0.131252		0.00131252		0.00716515
654	0.1		0.001		0.00546744
655	0.098215		0.00098215		0.00537806
656	0.097004		0.00097004		0.00531985
657	0.102435		0.00102435		0.00562626
658	0.0955		0.000955		0.00525334
659	0.074161		0.00074161		0.00408571
660	0.0684		0.000684		0.00377404
661	0.090999		0.00090999		0.00502857
662	0.177215		0.00177215		0.00980765
663	0.12202		0.0012202		0.00676318
664	0.091869		0.00091869		0.00509968
665	0.079697		0.00079697		0.00443068
666	0.082838		0.00082838		0.00461222
667	0.083269		0.00083269		0.00464318
668	0.077643		0.00077643		0.00433596
669	0.07052		0.0007052		0.00394407
670	0.068757		0.00068757		0.00385122
671	0.078669		0.00078669		0.00441298
672	0.063726		0.00063726		0.00358008
673	0.057859		0.00057859		0.00325531
674	0.057965		0.00057965		0.00326612
675	0.053695		0.00053695		0.00303001
676	0.057248		0.00057248		0.00323529
677	0.064618		0.00064618		0.0036572
678	0.057447		0.00057447		0.00325614
679	0.061287		0.00061287		0.00347892
680	0.067001		0.00067001		0.00380887
681	0.068043		0.00068043		0.0038738
682	0.066823		0.00066823		0.00380993
683	0.063078		0.00063078		0.00360168
684	0.05561		0.0005561		0.00317991
685	0.063136		0.00063136		0.00361555
686	0.075514		0.00075514		0.0043307
687	0.149896		0.00149896		0.00860901
688	0.137812		0.00137812		0.00792651
689	0.05809		0.0005809		0.00334601
690	0.05158		0.0005158		0.00297534
691	0.037423		0.00037423		0.00216184
692	0.034876		0.00034876		0.00201762
693	0.117793		0.00117793		0.00682431
694	0.0883		0.000883		0.00512302
695	0.041082		0.00041082		0.00238695
696	0.045557		0.00045557		0.00265076
697	0.028408		0.00028408		0.00165531
698	0.032374		0.00032374		0.00188911
699	0.035192		0.00035192		0.00205649
700	0.022545		0.00022545		0.00131933
701	0.03279		0.0003279		0.00192161
702	0.042775		0.00042775		0.00251034
703	0.037819		0.00037819		0.00222265
704	0.074966		0.00074966		0.00441208
705	0.114157		0.00114157		0.00672819
706	0.250774		0.00250774		0.0148011
707	0.345006		0.00345006		0.0203916
708	0.258694		0.00258694		0.0153118
709	0.415989		0.00415989		0.0246567
710	0.107737		0.00107737		0.00639484
711	0.128158		0.00128158		0.00761766
712	0.356208		0.00356208		0.0212026
713	0.161991		0.00161991		0.00965577
714	0.052759		0.00052759		0.00314921
715	0.02215		0.0002215		0.00132399
716	0.012604		0.00012604		0.000754445
717	0.016622		0.00016622		0.000996343
718	0.02624		0.0002624		0.00157505
719	0.012673		0.00012673		0.000761754
720	0.015499		0.00015499		0.000932916
721	0.021537		0.00021537		0.00129816
722	0.01748		0.0001748		0.00105508
723	0.008618		8.618e-05		0.000520896
724	0.009478		9.478e-05		0.000573669
725	0.015373		0.00015373		0.000931758
726	0.019763		0.00019763		0.00119949
727	0.016025		0.00016025		0.000973955
728	0.014952		0.00014952		0.000909991
729	0.008609		8.609e-05		0.00052467
730	0.016526		0.00016526		0.00100855
731	0.015901		0.00015901		0.000971736
732	0.021408		0.00021408		0.00131007
733	0.013389		0.00013389		0.000820462
734	0.00909		9.09e-05		0.000557784
735	0.020255		0.00020255		0.00124459
736	0.00502		5.02e-05		0.000308879
737	0.01032		0.0001032		0.000635848
738	0.052797		0.00052797		0.00325741
739	0.018091		0.00018091		0.00111767
740	0		0		0
741	0.011811		0.00011811		0.000731663
742	0.021531		0.00021531		0.00133559
743	0.023112		0.00023112		0.0014356
744	0.014655		0.00014655		0.000911518
745	0.030169		0.00030169		0.00187899
746	0.02155		0.0002155		0.00134398
747	0.000444		4.44e-06		2.77274e-05
748	0.001359		1.359e-05		8.49821e-05
749	0.00491		4.91e-05		0.000307447
750	0.038797		0.00038797		0.00243257
751	0.020297		0.00020297		0.00127432
752	0.000359		3.59e-06		2.25693e-05
753	0.026113		0.00026113		0.00164383
754	0.006758		6.758e-05		0.000425986
755	0.005763		5.763e-05		0.000363749
756	0.003191		3.191e-05		0.000201676
757	0.087351		0.00087351		0.00552803
758	0.017169		0.00017169		0.00108798
759	0		0		0
760	0.019012		0.00019012		0.00120795
761	0		0		0
762	0.008206		8.206e-05		0.000522748
763	0.04722		0.0004722		0.00301201
764	0.024515		0.00024515		0.00156578
765	0.006177		6.177e-05		0.000395044
766	0.006187		6.187e-05		0.000396201
767	0.003641		3.641e-05		0.000233465
768	0.023081		0.00023081		0.00148191
769	0.003668		3.668e-05		0.00023581
770	0.008814		8.814e-05		0.000567375
771	0.000186		1.86e-06		1.19887e-05
772	0.040557		0.00040557		0.00261752
773	0.010396		0.00010396		0.000671819
774	0.02311		0.0002311		0.00149536
775	0.001066		1.066e-05		6.90661e-05
776	0.034768		0.00034768		0.00225553
777	0.002126		2.126e-05		0.000138099
778	0.013613		0.00013613		0.0008854
779	0.006775		6.775e-05		0.000441218
780	0.011015		0.00011015		0.000718266
781	0.000636		6.36e-06		4.15255e-05
782	0.04483		0.0004483		0.00293077
783	0.005803		5.803e-05		0.000379857
784	0.033387		0.00033387		0.00218826
785	0.009043		9.043e-05		0.000593456
786	0.02991		0.0002991		0.00196537
787	0.004803		4.803e-05		0.000316005
788	0.018993		0.00018993		0.0012512
789	0.00945		9.45e-05		0.000623326
790	0.031118		0.00031118		0.00205516
791	0.028362		0.00028362		0.00187551
792	0.013358		0.00013358		0.000884449
793	0.037753		0.00037753		0.00250283
794	0.004609		4.609e-05		0.000305938
795	0.016757		0.00016757		0.0011137
796	0.018747		0.00018747		0.00124753
797	0.001811		1.811e-05		0.000120665
798	0.040414		0.00040414		0.00269613
799	0.00596		5.96e-05		0.000398107
800	0.042982		0.00042982		0.00287464
801	0.005954		5.954e-05		0.000398701
802	0.015746		0.00015746		0.00105573
803	0.025489		0.00025489		0.0017111
804	0.028547		0.00028547		0.00191877
805	0.000234		2.34e-06		1.57477e-05
806	0.014974		0.00014974		0.00100897
807	0.041313		0.00041313		0.00278719
808	0.003186		3.186e-05		0.00021521
809	0.036811		0.00036811		0.00248962
810	0.04693		0.0004693		0.00317791
811	0.116069		0.00116069		0.00786943
812	0.059024		0.00059024		0.00400674
813	0.029738		0.00029738		0.0020212
814	0.046815		0.00046815		0.00318578
815	0.045851		0.00045851		0.00312401
816	0		0		0
817	0		0		0
818	0.038694		0.00038694		0.00264608
819	0.03143		0.0003143		0.00215196
820	0		0		0
821	0.014964		0.00014964		0.00102706
822	0.035258		0.00035258		0.0024229
823	0.004999		4.999e-05		0.000343945
824	0.040076		0.00040076		0.00276069
825	0.001989		1.989e-05		0.000137181
826	0.041087		0.00041087		0.00283721
827	0.030911		0.00030911		0.0021371
828	0.026761		0.00026761		0.00185242
829	0		0		0
830	0.030725		0.00030725		0.00213195
831	8.1e-05		8.1e-07		5.6272e-06
832	0.010981		0.00010981		0.000763786
833	0.043147		0.00043147		0.00300471
834	0.011952		0.00011952		0.000833322
835	0.000586		5.86e-06		4.09063e-05
836	0		0		0
837	0.049934		0.00049934		0.00349404
838	0		0		0
839	0.060283		0.00060283		0.00422827
840	0.082923		0.00082923		0.00582318
841	0.05736		0.0005736		0.00403284
842	0.098772		0.00098772		0.00695268
843	0.015786		0.00015786		0.00111252
844	0.041027		0.00041027		0.0028948
845	0.030098		0.00030098		0.00212618
846	0.069579		0.00069579		0.00492102
847	0.032724		0.00032724		0.00231716
848	0.007146		7.146e-05		0.0005066
849	0.04153		0.0004153		0.00294765
850	0.042414		0.00042414		0.00301394
851	0.084249		0.00084249		0.00599378
852	0.083312		0.00083312		0.00593408
853	0.007166		7.166e-05		0.000511013
854	0.000737		7.37e-06		5.26177e-05
855	0.010282		0.00010282		0.000734937
856	0		0		0
857	0.024905		0.00024905		0.00178432
858	0.020293		0.00020293		0.00145559
859	0.010516		0.00010516		0.000755179
860	0.060269		0.00060269		0.0043331
861	0.065236		0.00065236		0.00469566
862	0.050416		0.00050416		0.00363314
863	0.047655		0.00047655		0.00343816
864	0.050295		0.00050295		0.00363283
865	0.032264		0.00032264		0.00233314
866	0.008842		8.842e-05		0.00064014
867	0.0192		0.000192		0.00139164
868	0.04827		0.0004827		0.0035027
869	0.057899		0.00057899		0.00420627
870	0.01202		0.0001202		0.000874239
871	0.007413		7.413e-05		0.000539782
872	0		0		0
873	0.055081		0.00055081		0.00401997
874	0.028237		0.00028237		0.00206318
875	0.007563		7.563e-05		0.000553233
876	0.008299		8.299e-05		0.000607766
877	0.00853		8.53e-05		0.000625396
878	0.02374		0.0002374		0.00174253
879	4.3e-05		4.3e-07		3.15983e-06
880	0.042389		0.00042389		0.00311847
881	0.015883		0.00015883		0.00116981
882	0.008616		8.616e-05		0.000635302
883	0.019248		0.00019248		0.00142086
884	0.001071		1.071e-05		7.91495e-05
885	0.035271		0.00035271		0.00260956
886	0.012646		0.00012646		0.000936684
887	0.029229		0.00029229		0.00216742
888	0.021521		0.00021521		0.00159765
889	0.002406		2.406e-05		0.000178815
890	0.039345		0.00039345		0.00292743
891	0.030017		0.00030017		0.00223589
892	0.039504		0.00039504		0.00294586
893	0.003934		3.934e-05		0.000293692
894	0.049005		0.00049005		0.00366256
895	0.073632		0.00073632		0.00550929
896	0		0		0
897	0.057935		0.00057935		0.0043445
898	0.051793		0.00051793		0.00388825
899	0.020202		0.00020202		0.00151831
900	0.028398		0.00028398		0.00213667
901	0.000978		9.78e-06		7.36665e-05
902	0.008073		8.073e-05		0.000608762
903	0.012628		0.00012628		0.000953298
904	0.012984		0.00012984		0.000981258
905	0.055165		0.00055165		0.00417367
906	0.029125		0.00029125		0.00220597
907	0.000594		5.94e-06		4.50402e-05
908	0.014144		0.00014144		0.00107365
909	0		0		0
910	0		0		0
911	0.003839		3.839e-05		0.000292377
912	0.132983		0.00132983		0.010139
913	0.004819		4.819e-05		0.000367819
914	0.017653		0.00017653		0.00134887
915	0		0		0
916	0.07811		0.0007811		0.00598148
917	0		0		0
918	0.051122		0.00051122		0.00392335
919	0.046161		0.00046161		0.00354648
920	0		0		0
921	0.000593		5.93e-06		4.56584e-05
922	0		0		0
923	0.027025		0.00027025		0.00208532
924	0.01541		0.0001541		0.00119037
925	0.003196		3.196e-05		0.000247147
926	0.007724		7.724e-05		0.000597943
927	0.05908		0.0005908		0.00457853
928	0.015832		0.00015832		0.00122826
929	0		0		0
930	0.057696		0.00057696		0.00448575
931	0.039865		0.00039865		0.00310276
932	0.027736		0.00027736		0.00216106
933	0.052564		0.00052564		0.00409993
934	0.026894		0.00026894		0.00209995
935	0		0		0
936	0		0		0
937	0		0		0
938	0.014943		0.00014943		0.00117178
939	0.03321		0.0003321		0.002607
940	0.017854		0.00017854		0.00140304
941	0.14485		0.0014485		0.011395
942	0.032694		0.00032694		0.00257469
943	0.029425		0.00029425		0.00231971
944	0.030708		0.00030708		0.00242343
945	0.080775		0.00080775		0.00638139
946	0.016997		0.00016997		0.00134422
947	0.079024		0.00079024		0.00625627
948	0.013438		0.00013438		0.001065
949	0.000909		9.09e-06		7.21168e-05
950	0.004428		4.428e-05		0.000351672
951	0		0		0
952	0.04041		0.0004041		0.00321612
953	0.06779		0.0006779		0.00540088
954	0.058861		0.00058861		0.00469442
955	0.119		0.00119		0.00950072
956	0		0		0
957	0.071271		0.00071271		0.00570205
958	0.017771		0.00017771		0.00142326
959	0.060334		0.00060334		0.00483712
960	0.141292		0.00141292		0.0113395
961	0.026393		0.00026393		0.0021204
962	0.003223		3.223e-05		0.000259204
963	0		0		0
964	0.007913		7.913e-05		0.000637712
965	0.080015		0.00080015		0.00645513
966	0.027723		0.00027723		0.00223884
967	0		0		0
968	0.000377		3.77e-06		3.05086e-05
969	0.027527		0.00027527		0.00222992
970	0.012083		0.00012083		0.000979835
971	0.073737		0.00073737		0.00598565
972	0.045719		0.00045719		0.00371509
973	0.000907		9.07e-06		7.37779e-05
974	0.000675		6.75e-06		5.49628e-05
975	0.034087		0.00034087		0.00277843
976	0.037107		0.00037107		0.00302769
977	0.056051		0.00056051		0.00457809
978	0.027415		0.00027415		0.00224147
979	0.056913		0.00056913		0.00465801
980	0.00523		5.23e-05		0.000428483
981	0.145119		0.00145119		0.0119014
982	0.069504		0.00069504		0.00570594
983	0.113205		0.00113205		0.00930305
984	0		0		0
985	0		0		0
986	0.172021		0.00172021		0.0141796
987	0.045861		0.00045861		0.00378414
988	0.034894		0.00034894		0.00288213
989	0.017762		0.00017762		0.00146857
990	0.005613		5.613e-05		0.000464554
991	0.103977		0.00103977		0.00861424
992	0.01326		0.0001326		0.00109967
993	0		0		0
994	0.029399		0.00029399		0.00244301
995	0		0		0
996	0		0		0
997	0.188901		0.00188901		0.0157447
998	0.043398		0.00043398		0.00362082
999	0.034854		0.00034854		0.00291088
1000	0.05299		0.0005299		0.00442996
Total (uW/cm^2):	105.339			Total (umol/m^2s)	5.0925

## Sheet: LED white
WINGER® WEPW1-S1 Power LED Star weiß (6.500K) (natural) & WINGER® WEPWW1-S1 Power LED Star warmweiß (3.200K) (warm) (340 mA)
	Irradiance [μW/cm^2]		Irradiance [W/m^2]		Photon Flux (μmol/m^2s)
Wavelength [nm]	natural	warm	natural	warm	natural	warm
300	0.000205	0.002811	2.05e-06	2.811e-05	5.1414e-06	7.04999e-05
301	0.004481	0.000609	4.481e-05	6.09e-06	0.000112758	1.53246e-05
302	0.003005	0.005313	3.005e-05	5.313e-05	7.58678e-05	0.000134138
303	0.00313	0	3.13e-05	0	7.92854e-05	0
304	0.001543	0.007964	1.543e-05	7.964e-05	3.92144e-05	0.0002024
305	0.003307	0.001206	3.307e-05	1.206e-05	8.43219e-05	3.07506e-05
306	0.004994	0.000311	4.994e-05	3.11e-06	0.000127755	7.95588e-06
307	0.001845	0.006449	1.845e-05	6.449e-05	4.73523e-05	0.000165515
308	0.005252	0.002825	5.252e-05	2.825e-05	0.000135233	7.27404e-05
309	0.003297	0.003672	3.297e-05	3.672e-05	8.51694e-05	9.48566e-05
310	0.000961	0.004609	9.61e-06	4.609e-05	2.49053e-05	0.000119447
311	0.000365	0.005527	3.65e-06	5.527e-05	9.48985e-06	0.0001437
312	0.001334	0	1.334e-05	0	3.4795e-05	0
313	0.008901	0.005013	8.901e-05	5.013e-05	0.000232911	0.000131174
314	0.001453	4.9e-05	1.453e-05	4.9e-07	3.81418e-05	1.28627e-06
315	0.00087	0.001291	8.7e-06	1.291e-05	2.29106e-05	3.39972e-05
316	0.00752	0.000868	7.52e-05	8.68e-06	0.00019866	2.29305e-05
317	0.004598	0.002904	4.598e-05	2.904e-05	0.000121853	7.69595e-05
318	0.007304	0.005885	7.304e-05	5.885e-05	0.000194175	0.000156452
319	0.0074	0.007903	7.4e-05	7.903e-05	0.000197346	0.00021076
320	0.006349	0.002842	6.349e-05	2.842e-05	0.000169848	7.60292e-05
321	0.005781	0.004078	5.781e-05	4.078e-05	0.000155137	0.000109436
322	0.00093	0.001837	9.3e-06	1.837e-05	2.50349e-05	4.94506e-05
323	0	0.005534	0	5.534e-05	0	0.000149433
324	0.002852	0.010011	2.852e-05	0.00010011	7.72504e-05	0.000271162
325	0	0.004196	0	4.196e-05	0	0.000114005
326	0.002204	0.003941	2.204e-05	3.941e-05	6.00669e-05	0.000107406
327	0.008204	0.000802	8.204e-05	8.02e-06	0.000224274	2.19244e-05
328	0.00121	0.006226	1.21e-05	6.226e-05	3.31792e-05	0.000170722
329	0.000696	0.004797	6.96e-06	4.797e-05	1.91431e-05	0.000131939
330	0.000159	0.00344	1.59e-06	3.44e-05	4.38649e-06	9.49027e-05
331	0.004969	0.004635	4.969e-05	4.635e-05	0.0001375	0.000128258
332	0.004763	0.006939	4.763e-05	6.939e-05	0.000132198	0.000192593
333	0.00262	0.008631	2.62e-05	8.631e-05	7.29377e-05	0.000240277
334	0.003251	0.002808	3.251e-05	2.808e-05	9.07757e-05	7.84061e-05
335	0.000913	0.000433	9.13e-06	4.33e-06	2.55695e-05	1.21266e-05
336	0.002585	0.003219	2.585e-05	3.219e-05	7.26116e-05	9.04204e-05
337	0.000186	0.006213	1.86e-06	6.213e-05	5.24022e-06	0.00017504
338	0.001695	0.004899	1.695e-05	4.899e-05	4.78953e-05	0.00013843
339	0.002725	0.005584	2.725e-05	5.584e-05	7.72276e-05	0.000158253
340	0.00033	0.002999	3.3e-06	2.999e-05	9.37992e-06	8.52436e-05
341	0.001387	0.00244	1.387e-05	2.44e-05	3.954e-05	6.95585e-05
342	0.001356	0.002063	1.356e-05	2.063e-05	3.87697e-05	5.89836e-05
343	0.000446	0.001222	4.46e-06	1.222e-05	1.2789e-05	3.50406e-05
344	0.000327	0.002768	3.27e-06	2.768e-05	9.404e-06	7.96033e-05
345	0.002282	0.003368	2.282e-05	3.368e-05	6.58174e-05	9.71399e-05
346	0.006136	0.000321	6.136e-05	3.21e-06	0.000177487	9.28512e-06
347	0.00112	0.004596	1.12e-05	4.596e-05	3.24903e-05	0.000133326
348	0.00135	0.00026	1.35e-05	2.6e-06	3.92753e-05	7.56413e-06
349	0.005526	0.006772	5.526e-05	6.772e-05	0.000161229	0.000197583
350	1.9e-05	0.002498	1.9e-07	2.498e-05	5.5594e-07	7.30915e-05
351	5.1e-05	0.003739	5.1e-07	3.739e-05	1.49652e-06	0.000109716
352	0.001666	0.002998	1.666e-05	2.998e-05	4.90257e-05	8.82227e-05
353	8.5e-05	0.000795	8.5e-07	7.95e-06	2.50842e-06	2.34611e-05
354	0.005191	0.005801	5.191e-05	5.801e-05	0.000153625	0.000171677
355	0.002844	0.000918	2.844e-05	9.18e-06	8.44042e-05	2.72444e-05
356	0.003316	0.008284	3.316e-05	8.284e-05	9.86895e-05	0.000246545
357	2.6e-05	0.007857	2.6e-07	7.857e-05	7.75975e-07	0.000234494
358	0.000112	0.003089	1.12e-06	3.089e-05	3.35203e-06	9.24501e-05
359	0.004586	0.000221	4.586e-05	2.21e-06	0.000137637	6.63274e-06
360	0.002184	0.003665	2.184e-05	3.665e-05	6.57297e-05	0.000110302
361	0.003193	0.001342	3.193e-05	1.342e-05	9.63635e-05	4.0501e-05
362	0	0.003109	0	3.109e-05	0	9.40883e-05
363	0.00018	0	1.8e-06	0	5.46242e-06	0
364	6.5e-05	0.002632	6.5e-07	2.632e-05	1.97798e-06	8.00928e-05
365	0	0.000739	0	7.39e-06	0	2.25498e-05
366	0.000868	0.001672	8.68e-06	1.672e-05	2.65587e-05	5.11592e-05
367	0.003017	1.2e-05	3.017e-05	1.2e-07	9.25652e-05	3.68174e-07
368	0.00449	8.9e-05	4.49e-05	8.9e-07	0.000138134	2.73807e-06
369	0.000334	0.001166	3.34e-06	1.166e-05	1.03034e-05	3.59692e-05
370	0.0002	0.001071	2e-06	1.071e-05	6.1864e-06	3.31282e-05
371	0.0046	0.002606	4.6e-05	2.606e-05	0.000142672	8.08267e-05
372	0.000395	0.000167	3.95e-06	1.67e-06	1.22842e-05	5.19357e-06
373	0.003112	0.001126	3.112e-05	1.126e-05	9.70409e-05	3.51118e-05
374	0.000134	0.000391	1.34e-06	3.91e-06	4.1897e-06	1.22252e-05
375	0.000787	0.002901	7.87e-06	2.901e-05	2.46725e-05	9.09463e-05
376	0.000918	0.002619	9.18e-06	2.619e-05	2.8856e-05	8.23246e-05
377	4.5e-05	0.002867	4.5e-07	2.867e-05	1.41827e-06	9.03598e-05
378	0.000103	0.002658	1.03e-06	2.658e-05	3.25488e-06	8.39949e-05
379	0.001884	0.003204	1.884e-05	3.204e-05	5.96934e-05	0.000101517
380	0.000453	0.000735	4.53e-06	7.35e-06	1.43909e-05	2.33495e-05
381	0.001565	0.000293	1.565e-05	2.93e-06	4.98478e-05	9.33252e-06
382	0.000711	0.002093	7.11e-06	2.093e-05	2.27059e-05	6.68404e-05
383	0.002535	0.001368	2.535e-05	1.368e-05	8.11677e-05	4.38017e-05
384	0.001135	0.003317	1.135e-05	3.317e-05	3.64362e-05	0.000106484
385	0.001613	0.001953	1.613e-05	1.953e-05	5.1916e-05	6.28593e-05
386	0.000287	0.001961	2.87e-06	1.961e-05	9.26138e-06	6.32807e-05
387	0.001209	0	1.209e-05	0	3.9115e-05	0
388	0.002761	0.000153	2.761e-05	1.53e-06	8.9558e-05	4.96283e-06
389	0.001258	0.001819	1.258e-05	1.819e-05	4.09107e-05	5.91546e-05
390	0.000165	6.8e-05	1.65e-06	6.8e-07	5.37966e-06	2.21707e-06
391	0.004672	0.003178	4.672e-05	3.178e-05	0.000152716	0.000103881
392	0.003255	0.000305	3.255e-05	3.05e-06	0.00010667	9.99522e-06
393	0.001943	9e-05	1.943e-05	9e-07	6.38369e-05	2.95693e-06
394	0.001795	0.001028	1.795e-05	1.028e-05	5.91244e-05	3.38607e-05
395	0.000575	0.000562	5.75e-06	5.62e-06	1.89876e-05	1.85584e-05
396	0.002095	0.000703	2.095e-05	7.03e-06	6.93562e-05	2.32732e-05
397	0.001866	0.001528	1.866e-05	1.528e-05	6.1931e-05	5.07131e-05
398	8.1e-05	0.002666	8.1e-07	2.666e-05	2.6951e-06	8.87053e-05
399	0.001775	0.000458	1.775e-05	4.58e-06	5.92076e-05	1.52772e-05
400	0.003028	0.000562	3.028e-05	5.62e-06	0.000101256	1.87933e-05
401	0.003004	0.00015	3.004e-05	1.5e-06	0.000100705	5.02854e-06
402	0.001512	0.000474	1.512e-05	4.74e-06	5.08141e-05	1.59298e-05
403	0.00182	0.001425	1.82e-05	1.425e-05	6.13173e-05	4.80094e-05
404	0.002849	0.001244	2.849e-05	1.244e-05	9.62233e-05	4.20154e-05
405	0.00393	0.002109	3.93e-05	2.109e-05	0.000133062	7.14065e-05
406	0.00339	0.001153	3.39e-05	1.153e-05	0.000115062	3.91347e-05
407	0.004753	0.00254	4.753e-05	2.54e-05	0.000161722	8.6424e-05
408	0.005136	0.001574	5.136e-05	1.574e-05	0.000175183	5.36873e-05
409	0.006725	0.002111	6.725e-05	2.111e-05	0.000229944	7.21802e-05
410	0.00675	0.002323	6.75e-05	2.323e-05	0.000231363	7.96231e-05
411	0.008967	0.003429	8.967e-05	3.429e-05	0.000308103	0.000117819
412	0.011206	0.00279	0.00011206	2.79e-05	0.00038597	9.60965e-05
413	0.012709	0.003765	0.00012709	3.765e-05	0.000438801	0.000129993
414	0.016144	0.005138	0.00016144	5.138e-05	0.00055875	0.000177828
415	0.018902	0.005576	0.00018902	5.576e-05	0.000655786	0.000193454
416	0.023369	0.007454	0.00023369	7.454e-05	0.000812718	0.000259232
417	0.026573	0.007002	0.00026573	7.002e-05	0.000926367	0.000244098
418	0.03	0.008404	0.0003	8.404e-05	0.00104834	0.000293676
419	0.035883	0.008778	0.00035883	8.778e-05	0.00125692	0.000307479
420	0.040729	0.011164	0.00040729	0.00011164	0.00143008	0.00039199
421	0.047071	0.013822	0.00047071	0.00013822	0.00165669	0.000486474
422	0.055983	0.013963	0.00055983	0.00013963	0.00197504	0.000492603
423	0.061521	0.016592	0.00061521	0.00016592	0.00217555	0.00058674
424	0.067814	0.018936	0.00067814	0.00018936	0.00240376	0.000671213
425	0.075894	0.021571	0.00075894	0.00021571	0.00269651	0.000766418
426	0.086096	0.025248	0.00086096	0.00025248	0.00306619	0.000899172
427	0.094154	0.028773	0.00094154	0.00028773	0.00336103	0.00102712
428	0.103486	0.030513	0.00103486	0.00030513	0.00370281	0.00109178
429	0.114224	0.033937	0.00114224	0.00033937	0.00409658	0.00121713
430	0.123042	0.03787	0.00123042	0.0003787	0.00442311	0.00136135
431	0.134906	0.043028	0.00134906	0.00043028	0.00486088	0.00155037
432	0.143552	0.045757	0.00143552	0.00045757	0.00518441	0.00165252
433	0.154279	0.050455	0.00154279	0.00050455	0.00558471	0.00182641
434	0.165039	0.054632	0.00165039	0.00054632	0.00598801	0.00198218
435	0.175095	0.058613	0.00175095	0.00058613	0.0063675	0.00213152
436	0.186986	0.065683	0.00186986	0.00065683	0.00681556	0.00239412
437	0.195669	0.070229	0.00195669	0.00070229	0.00714841	0.00256569
438	0.206658	0.076092	0.00206658	0.00076092	0.00756715	0.00278625
439	0.217085	0.081529	0.00217085	0.00081529	0.00796711	0.00299215
440	0.226057	0.086856	0.00226057	0.00086856	0.00831528	0.00319491
441	0.238443	0.094143	0.00238443	0.00094143	0.00879082	0.00347083
442	0.247512	0.100063	0.00247512	0.00100063	0.00914587	0.00369745
443	0.257129	0.106134	0.00257129	0.00106134	0.00952272	0.00393065
444	0.268586	0.113442	0.00268586	0.00113442	0.00996948	0.00421079
445	0.276237	0.119492	0.00276237	0.00119492	0.0102766	0.00444534
446	0.284682	0.122977	0.00284682	0.00122977	0.0106145	0.00458527
447	0.290365	0.12725	0.00290365	0.0012725	0.0108507	0.00475523
448	0.294353	0.126359	0.00294353	0.00126359	0.0110243	0.0047325
449	0.295599	0.127189	0.00295599	0.00127189	0.0110957	0.00477422
450	0.29449	0.124147	0.0029449	0.00124147	0.0110787	0.00467041
451	0.289199	0.120054	0.00289199	0.00120054	0.0109038	0.00452647
452	0.280214	0.114721	0.00280214	0.00114721	0.0105885	0.00433499
453	0.268618	0.107527	0.00268618	0.00107527	0.0101728	0.00407213
454	0.255929	0.099547	0.00255929	0.00099547	0.00971363	0.00377825
455	0.240985	0.091067	0.00240985	0.00091067	0.00916659	0.00346401
456	0.224487	0.084227	0.00224487	0.00084227	0.0085578	0.00321087
457	0.207184	0.076945	0.00207184	0.00076945	0.00791551	0.0029397
458	0.191926	0.07055	0.00191926	0.0007055	0.00734862	0.00270127
459	0.178194	0.06535	0.00178194	0.0006535	0.00683773	0.00250764
460	0.161946	0.059346	0.00161946	0.00059346	0.0062278	0.00228221
461	0.150923	0.055282	0.00150923	0.00055282	0.00581651	0.00213055
462	0.140153	0.052243	0.00140153	0.00052243	0.00541316	0.00201779
463	0.13029	0.047926	0.0013029	0.00047926	0.00504311	0.00185506
464	0.121137	0.045413	0.00121137	0.00045413	0.00469895	0.00176159
465	0.114233	0.041404	0.00114233	0.00041404	0.00444069	0.00160954
466	0.107145	0.039734	0.00107145	0.00039734	0.00417411	0.00154794
467	0.100693	0.035661	0.00100693	0.00035661	0.00393118	0.00139225
468	0.094768	0.033934	0.00094768	0.00033934	0.00370778	0.00132766
469	0.087742	0.031061	0.00087742	0.00031061	0.00344022	0.00121785
470	0.084207	0.029297	0.00084207	0.00029297	0.00330866	0.00115114
471	0.077594	0.026162	0.00077594	0.00026162	0.00305531	0.00103014
472	0.073463	0.025725	0.00073463	0.00025725	0.00289879	0.00101509
473	0.068398	0.022139	0.00068398	0.00022139	0.00270465	0.000875438
474	0.067772	0.021019	0.00067772	0.00021019	0.00268556	0.000832907
475	0.060297	0.020511	0.00060297	0.00020511	0.00239439	0.000814492
476	0.056168	0.019356	0.00056168	0.00019356	0.00223513	0.000770245
477	0.052523	0.017544	0.00052523	0.00017544	0.00209447	0.000699606
478	0.050645	0.017218	0.00050645	0.00017218	0.00202381	0.000688045
479	0.049827	0.017751	0.00049827	0.00017751	0.00199529	0.000710828
480	0.046831	0.015658	0.00046831	0.00015658	0.00187923	0.000628324
481	0.04539	0.014548	0.0004539	0.00014548	0.0018252	0.000584998
482	0.043508	0.014836	0.00043508	0.00014836	0.00175316	0.00059782
483	0.042357	0.014537	0.00042357	0.00014537	0.00171032	0.000586987
484	0.042561	0.013214	0.00042561	0.00013214	0.00172212	0.00053467
485	0.041123	0.012625	0.00041123	0.00012625	0.00166737	0.000511893
486	0.040752	0.013349	0.00040752	0.00013349	0.00165574	0.000542365
487	0.04034	0.013455	0.0004034	0.00013455	0.00164237	0.000547796
488	0.039823	0.012929	0.00039823	0.00012929	0.00162465	0.000527462
489	0.040714	0.012477	0.00040714	0.00012477	0.0016644	0.000510065
490	0.041106	0.01337	0.00041106	0.0001337	0.00168387	0.000547689
491	0.04053	0.01385	0.0004053	0.0001385	0.00166366	0.000568509
492	0.043215	0.01332	0.00043215	0.0001332	0.00177748	0.000547868
493	0.043122	0.012217	0.00043122	0.00012217	0.00177726	0.000503521
494	0.047014	0.01455	0.00047014	0.0001455	0.0019416	0.000600892
495	0.047259	0.014104	0.00047259	0.00014104	0.00195567	0.000583652
496	0.048203	0.015176	0.00048203	0.00015176	0.00199877	0.000629282
497	0.049868	0.015833	0.00049868	0.00015833	0.00207198	0.000657848
498	0.053935	0.015999	0.00053935	0.00015999	0.00224547	0.000666083
499	0.054308	0.015994	0.00054308	0.00015994	0.00226553	0.000667212
500	0.058289	0.017513	0.00058289	0.00017513	0.00243648	0.000732043
501	0.059898	0.018081	0.00059898	0.00018081	0.00250874	0.000757297
502	0.062508	0.019624	0.00062508	0.00019624	0.00262329	0.000823564
503	0.065521	0.020736	0.00065521	0.00020736	0.00275521	0.000871965
504	0.067648	0.023549	0.00067648	0.00023549	0.00285031	0.000992223
505	0.070588	0.022503	0.00070588	0.00022503	0.00298008	0.000950032
506	0.074157	0.023834	0.00074157	0.00023834	0.00313696	0.00100822
507	0.078983	0.024343	0.00078983	0.00024343	0.00334771	0.00103178
508	0.082007	0.026683	0.00082007	0.00026683	0.00348274	0.00113319
509	0.084009	0.027043	0.00084009	0.00027043	0.00357478	0.00115074
510	0.086644	0.028217	0.00086644	0.00028217	0.00369415	0.00120306
511	0.090218	0.02875	0.00090218	0.0002875	0.00385408	0.00122819
512	0.093963	0.031594	0.00093963	0.00031594	0.00402192	0.00135232
513	0.095684	0.031228	0.00095684	0.00031228	0.00410358	0.00133927
514	0.099927	0.033624	0.00099927	0.00033624	0.0042939	0.00144484
515	0.103661	0.034946	0.00103661	0.00034946	0.00446302	0.00150457
516	0.105479	0.036731	0.00105479	0.00036731	0.00455011	0.00158449
517	0.107976	0.036953	0.00107976	0.00036953	0.00466685	0.00159715
518	0.109093	0.03802	0.00109093	0.0003802	0.00472425	0.00164645
519	0.111793	0.04073	0.00111793	0.0004073	0.00485052	0.00176721
520	0.114669	0.042477	0.00114669	0.00042477	0.00498489	0.00184656
521	0.117936	0.043796	0.00117936	0.00043796	0.00513677	0.00190756
522	0.119524	0.043932	0.00119524	0.00043932	0.00521593	0.00191716
523	0.121884	0.044922	0.00121884	0.00044922	0.00532911	0.00196412
524	0.124289	0.048391	0.00124289	0.00048391	0.00544465	0.00211984
525	0.125417	0.049373	0.00125417	0.00049373	0.00550455	0.00216698
526	0.126318	0.051619	0.00126318	0.00051619	0.00555466	0.00226987
527	0.128051	0.05255	0.00128051	0.0005255	0.00564157	0.00231521
528	0.128766	0.053265	0.00128766	0.00053265	0.00568383	0.00235116
529	0.130464	0.057006	0.00130464	0.00057006	0.00576969	0.00252106
530	0.132545	0.0576	0.00132545	0.000576	0.0058728	0.00255214
531	0.133461	0.059597	0.00133461	0.00059597	0.00592455	0.00264561
532	0.13384	0.061694	0.0013384	0.00061694	0.00595256	0.00274385
533	0.135449	0.064187	0.00135449	0.00064187	0.00603544	0.0028601
534	0.135919	0.065829	0.00135919	0.00065829	0.00606775	0.00293876
535	0.138562	0.067266	0.00138562	0.00067266	0.00619732	0.00300854
536	0.138301	0.069117	0.00138301	0.00069117	0.00619721	0.00309711
537	0.139359	0.071703	0.00139359	0.00071703	0.00625627	0.00321898
538	0.140251	0.073536	0.00140251	0.00073536	0.00630804	0.00330741
539	0.140168	0.074885	0.00140168	0.00074885	0.00631603	0.00337435
540	0.140332	0.077588	0.00140332	0.00077588	0.00633515	0.00350263
541	0.140532	0.079655	0.00140532	0.00079655	0.00635593	0.0036026
542	0.140686	0.083113	0.00140686	0.00083113	0.00637465	0.00376595
543	0.141625	0.083993	0.00141625	0.00083993	0.00642904	0.00381285
544	0.143282	0.087915	0.00143282	0.00087915	0.00651624	0.00399823
545	0.143053	0.087462	0.00143053	0.00087462	0.00651778	0.00398494
546	0.143296	0.091018	0.00143296	0.00091018	0.00654083	0.00415457
547	0.142277	0.093283	0.00142277	0.00093283	0.00650621	0.00426576
548	0.142766	0.095325	0.00142766	0.00095325	0.00654051	0.00436711
549	0.143334	0.097523	0.00143334	0.00097523	0.00657851	0.00447595
550	0.144023	0.099903	0.00144023	0.00099903	0.00662218	0.00459354
551	0.143103	0.101582	0.00143103	0.00101582	0.00659184	0.00467923
552	0.142333	0.102772	0.00142333	0.00102772	0.00656827	0.00474264
553	0.143031	0.106149	0.00143031	0.00106149	0.00661244	0.00490735
554	0.14428	0.108952	0.0014428	0.00108952	0.00668224	0.00504605
555	0.142694	0.110394	0.00142694	0.00110394	0.00662072	0.00512206
556	0.14327	0.111237	0.0014327	0.00111237	0.00665942	0.00517047
557	0.142032	0.114806	0.00142032	0.00114806	0.00661375	0.00534596
558	0.142154	0.115751	0.00142154	0.00115751	0.00663131	0.00539965
559	0.141675	0.11979	0.00141675	0.0011979	0.00662081	0.00559807
560	0.141796	0.122102	0.00141796	0.00122102	0.00663832	0.00571633
561	0.141894	0.120665	0.00141894	0.00120665	0.00665477	0.00565914
562	0.143005	0.124007	0.00143005	0.00124007	0.00671883	0.00582625
563	0.140827	0.126696	0.00140827	0.00126696	0.00662828	0.00596318
564	0.140414	0.126956	0.00140414	0.00126956	0.00662058	0.00598603
565	0.140727	0.129931	0.00140727	0.00129931	0.0066471	0.00613716
566	0.139738	0.131036	0.00139738	0.00131036	0.00661207	0.00620031
567	0.139595	0.131686	0.00139595	0.00131686	0.00661697	0.00624207
568	0.139679	0.134163	0.00139679	0.00134163	0.00663263	0.0063707
569	0.14012	0.135287	0.0014012	0.00135287	0.00666528	0.00643539
570	0.138242	0.136996	0.00138242	0.00136996	0.00658751	0.00652813
571	0.138402	0.139199	0.00138402	0.00139199	0.0066067	0.00664475
572	0.137677	0.139299	0.00137677	0.00139299	0.0065836	0.00666117
573	0.136689	0.138962	0.00136689	0.00138962	0.00654779	0.00665667
574	0.136076	0.139682	0.00136076	0.00139682	0.0065298	0.00670284
575	0.134747	0.141631	0.00134747	0.00141631	0.00647729	0.0068082
576	0.13511	0.141753	0.0013511	0.00141753	0.00650603	0.00682592
577	0.133664	0.14234	0.00133664	0.0014234	0.00644758	0.00686608
578	0.132858	0.143587	0.00132858	0.00143587	0.0064198	0.00693824
579	0.132469	0.143624	0.00132469	0.00143624	0.00641208	0.00695203
580	0.131512	0.145105	0.00131512	0.00145105	0.00637675	0.00703585
581	0.132331	0.144222	0.00132331	0.00144222	0.00642753	0.00700509
582	0.129059	0.143974	0.00129059	0.00143974	0.00627939	0.00700508
583	0.129843	0.144058	0.00129843	0.00144058	0.00632839	0.00702121
584	0.127559	0.143529	0.00127559	0.00143529	0.00622774	0.00700743
585	0.128486	0.143135	0.00128486	0.00143135	0.00628374	0.00700016
586	0.126098	0.14268	0.00126098	0.0014268	0.00617749	0.00698984
587	0.125062	0.144499	0.00125062	0.00144499	0.00613719	0.00709103
588	0.123882	0.144375	0.00123882	0.00144375	0.00608964	0.00709701
589	0.123039	0.144025	0.00123039	0.00144025	0.00605849	0.00709185
590	0.120532	0.143892	0.00120532	0.00143892	0.00594512	0.00709733
591	0.121515	0.142803	0.00121515	0.00142803	0.00600376	0.00705555
592	0.119933	0.142509	0.00119933	0.00142509	0.00593563	0.00705294
593	0.119629	0.141251	0.00119629	0.00141251	0.00593058	0.00700249
594	0.117586	0.138281	0.00117586	0.00138281	0.00583913	0.00686681
595	0.115914	0.138629	0.00115914	0.00138629	0.00576579	0.00689568
596	0.115274	0.138038	0.00115274	0.00138038	0.0057436	0.00687783
597	0.114578	0.137145	0.00114578	0.00137145	0.0057185	0.0068448
598	0.113605	0.136026	0.00113605	0.00136026	0.00567943	0.00680032
599	0.112589	0.136496	0.00112589	0.00136496	0.00563805	0.00683523
600	0.110679	0.134394	0.00110679	0.00134394	0.00555166	0.0067412
601	0.109224	0.133433	0.00109224	0.00133433	0.00548781	0.00670415
602	0.108648	0.136444	0.00108648	0.00136444	0.00546795	0.00686684
603	0.107603	0.1313	0.00107603	0.001313	0.00542435	0.00661894
604	0.106474	0.130873	0.00106474	0.00130873	0.00537634	0.00660835
605	0.10721	0.129335	0.0010721	0.00129335	0.00542247	0.00654151
606	0.103719	0.127359	0.00103719	0.00127359	0.00525457	0.00645221
607	0.102005	0.12662	0.00102005	0.0012662	0.00517626	0.00642536
608	0.101671	0.123538	0.00101671	0.00123538	0.00516781	0.00627929
609	0.099703	0.122313	0.00099703	0.00122313	0.00507612	0.00622725
610	0.100216	0.122448	0.00100216	0.00122448	0.00511062	0.00624436
611	0.097675	0.119648	0.00097675	0.00119648	0.0049892	0.00611157
612	0.095729	0.118896	0.00095729	0.00118896	0.0048978	0.0060831
613	0.093719	0.117648	0.00093719	0.00117648	0.0048028	0.00602908
614	0.095628	0.116457	0.00095628	0.00116457	0.00490862	0.00597778
615	0.090213	0.113155	0.00090213	0.00113155	0.00463821	0.00581775
616	0.090326	0.112038	0.00090326	0.00112038	0.00465157	0.00576969
617	0.087853	0.109538	0.00087853	0.00109538	0.00453156	0.0056501
618	0.088552	0.109231	0.00088552	0.00109231	0.00457502	0.0056434
619	0.087565	0.108486	0.00087565	0.00108486	0.00453135	0.00561398
620	0.085273	0.107219	0.00085273	0.00107219	0.00441987	0.00555738
621	0.083287	0.102939	0.00083287	0.00102939	0.00432389	0.00534414
622	0.081543	0.103789	0.00081543	0.00103789	0.00424017	0.00539694
623	0.080707	0.099684	0.00080707	0.00099684	0.00420345	0.00519182
624	0.078972	0.098957	0.00078972	0.00098957	0.00411968	0.00516223
625	0.077396	0.096056	0.00077396	0.00096056	0.00404394	0.00501893
626	0.076666	0.094637	0.00076666	0.00094637	0.00401221	0.00495269
627	0.076224	0.093368	0.00076224	0.00093368	0.00399545	0.00489409
628	0.074486	0.0924	0.00074486	0.000924	0.00391057	0.00485107
629	0.07262	0.091723	0.0007262	0.00091723	0.00381868	0.0048232
630	0.071461	0.089512	0.00071461	0.00089512	0.00376371	0.00471442
631	0.070033	0.087865	0.00070033	0.00087865	0.00369435	0.00463502
632	0.069706	0.086232	0.00069706	0.00086232	0.00368293	0.00455608
633	0.068637	0.08386	0.00068637	0.0008386	0.00363219	0.00443777
634	0.066266	0.08292	0.00066266	0.0008292	0.00351226	0.00439496
635	0.067998	0.080295	0.00067998	0.00080295	0.00360974	0.00426254
636	0.063977	0.080361	0.00063977	0.00080361	0.00340163	0.00427276
637	0.06364	0.077063	0.0006364	0.00077063	0.00338903	0.00410385
638	0.063064	0.073612	0.00063064	0.00073612	0.00336363	0.00392623
639	0.062441	0.074801	0.00062441	0.00074801	0.00333562	0.0039959
640	0.059653	0.072605	0.00059653	0.00072605	0.00319167	0.00388466
641	0.061151	0.070574	0.00061151	0.00070574	0.00327694	0.00378189
642	0.05903	0.068618	0.0005903	0.00068618	0.00316821	0.00368281
643	0.057476	0.066275	0.00057476	0.00066275	0.00308961	0.0035626
644	0.055923	0.067701	0.00055923	0.00067701	0.0030108	0.00364491
645	0.05247	0.066687	0.0005247	0.00066687	0.00282929	0.0035959
646	0.052488	0.065002	0.00052488	0.00065002	0.00283465	0.00351047
647	0.052984	0.060901	0.00052984	0.00060901	0.00286586	0.00329409
648	0.052321	0.062044	0.00052321	0.00062044	0.00283438	0.0033611
649	0.05054	0.060406	0.0005054	0.00060406	0.00274212	0.00327741
650	0.050197	0.060544	0.00050197	0.00060544	0.0027277	0.00328996
651	0.050217	0.053248	0.00050217	0.00053248	0.00273299	0.00289795
652	0.047685	0.047767	0.00047685	0.00047767	0.00259918	0.00260365
653	0.048372	0.057258	0.00048372	0.00057258	0.00264067	0.00312576
654	0.046111	0.055881	0.00046111	0.00055881	0.00252109	0.00305526
655	0.045607	0.053569	0.00045607	0.00053569	0.00249735	0.00293333
656	0.045326	0.053597	0.00045326	0.00053597	0.00248575	0.00293935
657	0.044215	0.051124	0.00044215	0.00051124	0.00242852	0.002808
658	0.044834	0.050213	0.00044834	0.00050213	0.00246626	0.00276216
659	0.043401	0.051753	0.00043401	0.00051753	0.00239107	0.0028512
660	0.043334	0.048987	0.00043334	0.00048987	0.002391	0.00270291
661	0.040768	0.048287	0.00040768	0.00048287	0.00225282	0.00266832
662	0.041912	0.047541	0.00041912	0.00047541	0.00231954	0.00263107
663	0.040253	0.04462	0.00040253	0.0004462	0.00223109	0.00247314
664	0.038076	0.043493	0.00038076	0.00043493	0.00211361	0.00241431
665	0.039843	0.043157	0.00039843	0.00043157	0.00221503	0.00239927
666	0.037723	0.042104	0.00037723	0.00042104	0.00210033	0.00234425
667	0.036532	0.041383	0.00036532	0.00041383	0.00203707	0.00230757
668	0.037204	0.040284	0.00037204	0.00040284	0.00207765	0.00224965
669	0.035002	0.040338	0.00035002	0.00040338	0.00195761	0.00225604
670	0.034708	0.038367	0.00034708	0.00038367	0.00194406	0.00214901
671	0.033484	0.036052	0.00033484	0.00036052	0.00187831	0.00202236
672	0.031702	0.035987	0.00031702	0.00035987	0.00178099	0.00202172
673	0.030725	0.03541	0.00030725	0.0003541	0.00172867	0.00199227
674	0.031266	0.033922	0.00031266	0.00033922	0.00176173	0.00191138
675	0.028904	0.033517	0.00028904	0.00033517	0.00163105	0.00189136
676	0.030208	0.032083	0.00030208	0.00032083	0.00170716	0.00181313
677	0.03029	0.033329	0.0003029	0.00033329	0.00171433	0.00188633
678	0.027534	0.031105	0.00027534	0.00031105	0.00156065	0.00176306
679	0.026346	0.030069	0.00026346	0.00030069	0.00149551	0.00170685
680	0.026792	0.031402	0.00026792	0.00031402	0.00152307	0.00178514
681	0.025982	0.029733	0.00025982	0.00029733	0.0014792	0.00169275
682	0.025494	0.028353	0.00025494	0.00028353	0.00145355	0.00161655
683	0.025034	0.027958	0.00025034	0.00027958	0.00142941	0.00159637
684	0.023981	0.026832	0.00023981	0.00026832	0.00137129	0.00153432
685	0.025285	0.026027	0.00025285	0.00026027	0.00144797	0.00149046
686	0.022999	0.026253	0.00022999	0.00026253	0.00131898	0.0015056
687	0.023821	0.02348	0.00023821	0.0002348	0.00136812	0.00134853
688	0.022559	0.0239	0.00022559	0.000239	0.00129752	0.00137465
689	0.01946	0.022383	0.0001946	0.00022383	0.0011209	0.00128927
690	0.020173	0.022489	0.00020173	0.00022489	0.00116366	0.00129726
691	0.021344	0.022443	0.00021344	0.00022443	0.00123299	0.00129648
692	0.028595	0.023448	0.00028595	0.00023448	0.00165426	0.00135649
693	0.01858	0.021247	0.0001858	0.00021247	0.00107643	0.00123094
694	0.021434	0.020772	0.00021434	0.00020772	0.00124357	0.00120516
695	0.018888	0.020108	0.00018888	0.00020108	0.00109743	0.00116832
696	0.01863	0.020267	0.0001863	0.00020267	0.001084	0.00117925
697	0.016855	0.018637	0.00016855	0.00018637	0.000982127	0.00108596
698	0.017263	0.018336	0.00017263	0.00018336	0.00100734	0.00106996
699	0.018233	0.019061	0.00018233	0.00019061	0.00106547	0.00111386
700	0.0158	0.017752	0.000158	0.00017752	0.000924616	0.00103885
701	0.015098	0.017255	0.00015098	0.00017255	0.000884797	0.00101121
702	0.019259	0.019814	0.00019259	0.00019814	0.00113026	0.00116283
703	0.014893	0.015478	0.00014893	0.00015478	0.000875274	0.000909654
704	0.014598	0.014684	0.00014598	0.00014684	0.000859157	0.000864218
705	0.014654	0.0149	0.00014654	0.000149	0.000863677	0.000878176
706	0.014531	0.015597	0.00014531	0.00015597	0.000857643	0.00092056
707	0.011899	0.014587	0.00011899	0.00014587	0.000703293	0.000862168
708	0.013906	0.012964	0.00013906	0.00012964	0.000823079	0.000767324
709	0.01341	0.013901	0.0001341	0.00013901	0.000794843	0.000823946
710	0.013122	0.012165	0.00013122	0.00012165	0.000778869	0.000722066
711	0.010846	0.012187	0.00010846	0.00012187	0.000644682	0.00072439
712	0.012842	0.013126	0.00012842	0.00013126	0.000764397	0.000781302
713	0.013272	0.012831	0.00013272	0.00012831	0.000791101	0.000764815
714	0.011833	0.009903	0.00011833	9.903e-05	0.000706317	0.000591114
715	0.011432	0.010686	0.00011432	0.00010686	0.000683336	0.000638745
716	0.010059	0.013714	0.00010059	0.00013714	0.000602108	0.000820887
717	0.010471	0.00431	0.00010471	4.31e-05	0.000627644	0.000258347
718	0.009612	0.012394	9.612e-05	0.00012394	0.000576958	0.000743947
719	0.010821	0.010931	0.00010821	0.00010931	0.000650433	0.000657045
720	0.012055	0.010733	0.00012055	0.00010733	0.000725615	0.000646041
721	0.010791	0.009434	0.00010791	9.434e-05	0.000650434	0.00056864
722	0.009875	0.011818	9.875e-05	0.00011818	0.000596047	0.000713325
723	0.009489	0.01143	9.489e-05	0.0001143	0.000573542	0.000690861
724	0.012197	0.011459	0.00012197	0.00011459	0.000738241	0.000693572
725	0.007972	0.008683	7.972e-05	8.683e-05	0.000483183	0.000526277
726	0.008254	0.007092	8.254e-05	7.092e-05	0.000500965	0.000430439
727	0.009028	0.009078	9.028e-05	9.078e-05	0.000548697	0.000551735
728	0.009792	0.009054	9.792e-05	9.054e-05	0.000595949	0.000551034
729	0.011005	0.01388	0.00011005	0.0001388	0.000670693	0.000845908
730	0.007868	0.006456	7.868e-05	6.456e-05	0.000480168	0.000393997
731	0.00673	0.008199	6.73e-05	8.199e-05	0.000411281	0.000501054
732	0.006971	0.005717	6.971e-05	5.717e-05	0.000426592	0.000349853
733	0.004544	0.009631	4.544e-05	9.631e-05	0.000278451	0.000590176
734	0.008578	0.01077	8.578e-05	0.0001077	0.000526367	0.000660873
735	0.007467	0.008722	7.467e-05	8.722e-05	0.000458817	0.000535932
736	0.009561	0.010108	9.561e-05	0.00010108	0.000588285	0.000621941
737	0.009547	0.012331	9.547e-05	0.00012331	0.000588221	0.000759752
738	0.008589	0.01105	8.589e-05	0.0001105	0.000529914	0.00068175
739	0.005509	0.006219	5.509e-05	6.219e-05	0.000340348	0.000384212
740	0.006132	0.004206	6.132e-05	4.206e-05	0.00037935	0.0002602
741	0.005972	0.009039	5.972e-05	9.039e-05	0.000369951	0.000559944
742	0.004589	0.006117	4.589e-05	6.117e-05	0.000284661	0.000379445
743	0.008491	0.010917	8.491e-05	0.00010917	0.000527417	0.000678107
744	0.001339	0.004958	1.339e-05	4.958e-05	8.32837e-05	0.00030838
745	0.007056	0.003916	7.056e-05	3.916e-05	0.000439462	0.000243896
746	0.007052	0.003285	7.052e-05	3.285e-05	0.000439802	0.000204871
747	0.0072	0.005648	7.2e-05	5.648e-05	0.000449634	0.000352713
748	0.003979	0.007841	3.979e-05	7.841e-05	0.000248818	0.00049032
749	0.007475	0.002677	7.475e-05	2.677e-05	0.000468058	0.000167624
750	0.00481	0.001943	4.81e-05	1.943e-05	0.000301587	0.000121826
751	0.00234	0.007402	2.34e-05	7.402e-05	0.000146914	0.000464724
752	0.002788	0.002623	2.788e-05	2.623e-05	0.000175274	0.000164901
753	0.003192	0.007751	3.192e-05	7.751e-05	0.000200939	0.000487932
754	0.004734	0.005093	4.734e-05	5.093e-05	0.000298405	0.000321034
755	0.001671	0.006584	1.671e-05	6.584e-05	0.00010547	0.000415569
756	0.006528	0.006626	6.528e-05	6.626e-05	0.00041258	0.000418774
757	7e-05	0.004402	7e-07	4.402e-05	4.42996e-06	0.000278581
758	0.006693	0.006585	6.693e-05	6.585e-05	0.000424127	0.000417284
759	0.008787	0.007624	8.787e-05	7.624e-05	0.000557556	0.000483761
760	0.002095	0.005031	2.095e-05	5.031e-05	0.000133108	0.00031965
761	0.000862	0.006506	8.62e-06	6.506e-05	5.48401e-05	0.000413909
762	0.004373	0.006928	4.373e-05	6.928e-05	0.000278574	0.000441336
763	0.004597	0.002196	4.597e-05	2.196e-05	0.000293228	0.000140076
764	0.004979	0.004841	4.979e-05	4.841e-05	0.000318011	0.000309197
765	0.006597	0.002513	6.597e-05	2.513e-05	0.000421905	0.000160716
766	0.00216	0.004526	2.16e-05	4.526e-05	0.000138321	0.000289834
767	0.004049	0.005632	4.049e-05	5.632e-05	0.000259627	0.000361131
768	0.00267	0.005594	2.67e-05	5.594e-05	0.000171427	0.000359162
769	0.002732	0.000409	2.732e-05	4.09e-06	0.000175636	2.6294e-05
770	0.000955	0.001082	9.55e-06	1.082e-05	6.14753e-05	6.96505e-05
771	0.003671	0.004224	3.671e-05	4.224e-05	0.000236617	0.00027226
772	0.000559	0.00812	5.59e-06	8.12e-05	3.60774e-05	0.000524058
773	0.003917	0.002926	3.917e-05	2.926e-05	0.000253128	0.000189086
774	0.00682	0.006691	6.82e-05	6.691e-05	0.000441298	0.000432951
775	0.003986	0.002394	3.986e-05	2.394e-05	0.000258253	0.000155107
776	0.004452	0.000588	4.452e-05	5.88e-06	0.000288817	3.81457e-05
777	0.001124	0.004636	1.124e-05	4.636e-05	7.30119e-05	0.000301142
778	0.006381	0.007767	6.381e-05	7.767e-05	0.000415025	0.000505172
779	0.001432	0.005059	1.432e-05	5.059e-05	9.32581e-05	0.000329464
780	0.000425	0.008013	4.25e-06	8.013e-05	2.77134e-05	0.000522512
781	0.006277	0.003935	6.277e-05	3.935e-05	0.000409835	0.000256922
782	0.003856	0.010964	3.856e-05	0.00010964	0.000252087	0.000716774
783	0.004331	0.004263	4.331e-05	4.263e-05	0.000283502	0.000279051
784	0.012206	0.005572	0.00012206	5.572e-05	0.000800011	0.000365202
785	0.010093	0.002032	0.00010093	2.032e-05	0.000662363	0.000133352
786	0.000716	0.002488	7.16e-06	2.488e-05	4.70481e-05	0.000163485
787	0.006065	0.003769	6.065e-05	3.769e-05	0.000399036	0.000247975
788	0.002988	0.007174	2.988e-05	7.174e-05	0.00019684	0.0004726
789	0.012166	0.006122	0.00012166	6.122e-05	0.000802474	0.00040381
790	0.006512	0.002559	6.512e-05	2.559e-05	0.000430079	0.000169007
791	0.001639	0.005238	1.639e-05	5.238e-05	0.000108383	0.000346376
792	3e-06	0.003417	3e-08	3.417e-05	1.98634e-07	0.000226244
793	0.00547	0.005099	5.47e-05	5.099e-05	0.000362633	0.000338037
794	0.002802	0.003126	2.802e-05	3.126e-05	0.000185992	0.000207499
795	0.00408	0.004823	4.08e-05	4.823e-05	0.000271165	0.000320546
796	0.004521	0.001226	4.521e-05	1.226e-05	0.000300853	8.15849e-05
797	0.003195	0.000682	3.195e-05	6.82e-06	0.00021288	4.54411e-05
798	0.008869	0.001865	8.869e-05	1.865e-05	0.000591676	0.000124419
799	0.000338	0.001596	3.38e-06	1.596e-05	2.25772e-05	0.000106607
800	0.002822	0.004314	2.822e-05	4.314e-05	0.000188735	0.00028852
801	0.006289	0.00544	6.289e-05	5.44e-05	0.000421134	0.000364282
802	0.006369	0.003229	6.369e-05	3.229e-05	0.000427024	0.000216495
803	0.003538	0.002916	3.538e-05	2.916e-05	0.000237509	0.000195753
804	0.009981	0.002754	9.981e-05	2.754e-05	0.000670867	0.000185108
805	0.002544	8.3e-05	2.544e-05	8.3e-07	0.000171206	5.58573e-06
806	0.009071	0.004242	9.071e-05	4.242e-05	0.000611218	0.000285833
807	0.009467	0.005333	9.467e-05	5.333e-05	0.000638693	0.000359792
808	0.007176	0.003654	7.176e-05	3.654e-05	0.00048473	0.000246823
809	0.005437	0.004208	5.437e-05	4.208e-05	0.000367717	0.000284597
810	0.000399	0.001071	3.99e-06	1.071e-05	2.70187e-05	7.25238e-05
811	0.00137	0.012258	1.37e-05	0.00012258	9.28855e-05	0.000831087
812	0.010216	0.009183	0.00010216	9.183e-05	0.000693495	0.000623371
813	0.00555	0.002462	5.55e-05	2.462e-05	0.000377216	0.000167334
814	0.002078	0.008375	2.078e-05	8.375e-05	0.000141409	0.000569922
815	0.005291	0.008925	5.291e-05	8.925e-05	0.000360497	0.000608096
816	0.012245	0.000618	0.00012245	6.18e-06	0.000835325	4.21585e-05
817	0.008444	0.0028	8.444e-05	2.8e-05	0.000576735	0.000191243
818	0.009869	0.009799	9.869e-05	9.799e-05	0.00067489	0.000670103
819	0.005409	0.006967	5.409e-05	6.967e-05	0.000370346	0.000477019
820	0.000208	0.004894	2.08e-06	4.894e-05	1.42588e-05	0.000335493
821	0.003267	0.009758	3.267e-05	9.758e-05	0.000224233	0.000669746
822	0.008519	0.007385	8.519e-05	7.385e-05	0.000585419	0.000507491
823	0.006836	0.003365	6.836e-05	3.365e-05	0.000470336	0.000231521
824	0.005325	0.001541	5.325e-05	1.541e-05	0.00036682	0.000106154
825	0.003756	0.003338	3.756e-05	3.338e-05	0.000259051	0.000230222
826	0.004444	0.000571	4.444e-05	5.71e-06	0.000306874	3.94296e-05
827	0.01029	0.000983	0.0001029	9.83e-06	0.000711422	6.79619e-05
828	0.008028	0.002721	8.028e-05	2.721e-05	0.000555705	0.00018835
829	0.000705	0.000229	7.05e-06	2.29e-06	4.88596e-05	1.58707e-05
830	0.0017	0.008913	1.7e-05	8.913e-05	0.00011796	0.000618455
831	0.000594	0.016307	5.94e-06	0.00016307	4.12661e-05	0.00113287
832	0.003077	0.013309	3.077e-05	0.00013309	0.000214021	0.00092571
833	0.001218	0.005825	1.218e-05	5.825e-05	8.48201e-05	0.000405646
834	0.004722	0.009047	4.722e-05	9.047e-05	0.000329229	0.000630779
835	1.7e-05	0.008825	1.7e-07	8.825e-05	1.1867e-06	0.000616038
836	0	0.001068	0	1.068e-05	0	7.46421e-05
837	0.006955	0.001461	6.955e-05	1.461e-05	0.000486664	0.000102231
838	0.011303	0.015267	0.00011303	0.00015267	0.000791852	0.00106956
839	0.000786	0.006747	7.86e-06	6.747e-05	5.51304e-05	0.000473237
840	0.00349	0.005926	3.49e-05	5.926e-05	0.000245082	0.000416147
841	0.00073	0.00024	7.3e-06	2.4e-06	5.13245e-05	1.68738e-05
842	0.002275	0.001868	2.275e-05	1.868e-05	0.00016014	0.000131491
843	0.002528	0.004495	2.528e-05	4.495e-05	0.00017816	0.000316784
844	0.010067	0.015044	0.00010067	0.00015044	0.000710311	0.00106148
845	0.012458	0.008178	0.00012458	8.178e-05	0.000880058	0.00057771
846	0.012598	1.2e-05	0.00012598	1.2e-07	0.000891001	8.48707e-07
847	0.008978	0.000708	8.978e-05	7.08e-06	0.000635725	5.01329e-05
848	0.002553	0.007783	2.553e-05	7.783e-05	0.000180989	0.000551759
849	0.003552	0.005576	3.552e-05	5.576e-05	0.000252108	0.000395764
850	0.010741	0.001424	0.00010741	1.424e-05	0.000763255	0.000101189
851	0.007132	0.006225	7.132e-05	6.225e-05	0.000507396	0.000442869
852	0.001872	0.003839	1.872e-05	3.839e-05	0.000133337	0.000273441
853	0.003809	0.012017	3.809e-05	0.00012017	0.000271623	0.000856942
854	0.013668	0.014269	0.00013668	0.00014269	0.000975819	0.00101873
855	0.004823	0.009686	4.823e-05	9.686e-05	0.000344738	0.000692336
856	0.002765	0.002953	2.765e-05	2.953e-05	0.000197868	0.000211321
857	0.016133	0.004228	0.00016133	4.228e-05	0.00115585	0.000302916
858	0.010447	0.009869	0.00010447	9.869e-05	0.000749351	0.000707892
859	0.009946	0.011248	9.946e-05	0.00011248	0.000714246	0.000807746
860	0.005961	0.015433	5.961e-05	0.00015433	0.000428572	0.00110957
861	0.001139	0.004149	1.139e-05	4.149e-05	8.19848e-05	0.000298643
862	9.4e-05	0.000168	9.4e-07	1.68e-06	6.77394e-06	1.21066e-05
863	0.012399	0.001237	0.00012399	1.237e-05	0.000894548	8.92456e-05
864	0.008904	0.000524	8.904e-05	5.24e-06	0.000643139	3.78487e-05
865	0.010922	0.010021	0.00010922	0.00010021	0.000789814	0.000724659
866	0.001691	0.001589	1.691e-05	1.589e-05	0.000122424	0.00011504
867	0.011123	0.00325	0.00011123	3.25e-05	0.000806208	0.000235564
868	0.00711	0.005235	7.11e-05	5.235e-05	0.000515936	0.000379877
869	0.006463	0.004441	6.463e-05	4.441e-05	0.000469527	0.000322632
870	0.002223	0.007505	2.223e-05	7.505e-05	0.000161683	0.000545854
871	0.001109	0.004411	1.109e-05	4.411e-05	8.07525e-05	0.00032119
872	0.003514	0.000641	3.514e-05	6.41e-06	0.000256168	4.67284e-05
873	0.002278	0.004359	2.278e-05	4.359e-05	0.000166255	0.000318132
874	0.003306	0	3.306e-05	0	0.000241558	0
875	0.001548	0.004956	1.548e-05	4.956e-05	0.000113236	0.000362531
876	0.006296	0	6.296e-05	0	0.000461079	0
877	0	0.006862	0	6.862e-05	0	0.000503103
878	0.009982	0.008707	9.982e-05	8.707e-05	0.000732687	0.000639101
879	0.0016	0.008466	1.6e-05	8.466e-05	0.000117575	0.000622119
880	0	0.002394	0	2.394e-05	0	0.000176122
881	0.007347	0.005361	7.347e-05	5.361e-05	0.000541118	0.000394846
882	0.00277	0.009344	2.77e-05	9.344e-05	0.000204247	0.000688982
883	0.012272	0.001461	0.00012272	1.461e-05	0.000905904	0.000107849
884	0.007044	0.000227	7.044e-05	2.27e-06	0.000520569	1.67758e-05
885	0.001179	0.009564	1.179e-05	9.564e-05	8.72295e-05	0.000707602
886	0.016457	0.013451	0.00016457	0.00013451	0.00121896	0.00099631
887	0.004259	0.004263	4.259e-05	4.263e-05	0.000315818	0.000316115
888	0.006573	0.006087	6.573e-05	6.087e-05	0.000487958	0.000451879
889	0.003494	0.001137	3.494e-05	1.137e-05	0.000259675	8.45023e-05
890	0.003215	0.006909	3.215e-05	6.909e-05	0.000239209	0.000514057
891	0.006049	6.7e-05	6.049e-05	6.7e-07	0.000450575	4.99067e-06
892	0.020411	0.003122	0.00020411	3.122e-05	0.00152207	0.000232811
893	0.011085	0.011227	0.00011085	0.00011227	0.000827548	0.000838149
894	0.008328	0.004287	8.328e-05	4.287e-05	0.000622421	0.000320404
895	0.00018	0	1.8e-06	0	1.3468e-05	0
896	0.005985	0.007484	5.985e-05	7.484e-05	0.00044831	0.000560594
897	0.003642	0.002424	3.642e-05	2.424e-05	0.000273111	0.000181774
898	0.004017	0	4.017e-05	0	0.000301567	0
899	0.003386	0.005628	3.386e-05	5.628e-05	0.00025448	0.00042298
900	0.001949	0.000476	1.949e-05	4.76e-06	0.000146643	3.58142e-05
901	0.005606	0.01109	5.606e-05	0.0001109	0.000422264	0.000835339
902	0.047483	0.014798	0.00047483	0.00014798	0.00358056	0.00111588
903	0.015793	0.011723	0.00015793	0.00011723	0.00119223	0.000884979
904	0.008144	0.015167	8.144e-05	0.00015167	0.000615478	0.00114624
905	0.000669	0.001693	6.69e-06	1.693e-05	5.06152e-05	0.000128089
906	0.00064	0.01123	6.4e-06	0.0001123	4.84746e-05	0.000850578
907	0.000998	0.000353	9.98e-06	3.53e-06	7.56735e-05	2.67663e-05
908	0.001656	0.022476	1.656e-05	0.00022476	0.000125705	0.00170613
909	0.005768	0.000196	5.768e-05	1.96e-06	0.000438324	1.48945e-05
910	0.003583	0.004815	3.583e-05	4.815e-05	0.00027258	0.000366306
911	0.01244	0.010332	0.0001244	0.00010332	0.000947425	0.000786881
912	0.01769	0.006417	0.0001769	6.417e-05	0.00134874	0.000489253
913	0.001067	0.005316	1.067e-05	5.316e-05	8.14407e-05	0.000405753
914	0.012767	0.0122	0.00012767	0.000122	0.000975532	0.000932207
915	0.010547	0.003659	0.00010547	3.659e-05	0.000806782	0.000279892
916	0.010845	0.008894	0.00010845	8.894e-05	0.000830484	0.000681081
917	0.008952	0.018727	8.952e-05	0.00018727	0.000686271	0.00143563
918	0.009496	0.013294	9.496e-05	0.00013294	0.000728769	0.00102025
919	0.001884	0.012282	1.884e-05	0.00012282	0.000144745	0.000943606
920	0.003685	0	3.685e-05	0	0.000283421	0
921	0.003858	0.000789	3.858e-05	7.89e-06	0.000297049	6.07495e-05
922	0.028482	0.004379	0.00028482	4.379e-05	0.00219537	0.00033753
923	0.001244	0.01124	1.244e-05	0.0001124	9.59905e-05	0.00086731
924	0.016668	0.000942	0.00016668	9.42e-06	0.00128754	7.27661e-05
925	0.000128	0.000579	1.28e-06	5.79e-06	9.89824e-06	4.47741e-05
926	0.008313	0.017245	8.313e-05	0.00017245	0.000643539	0.001335
927	0.00942	0.002421	9.42e-05	2.421e-05	0.000730024	0.000187621
928	0.004029	0.005097	4.029e-05	5.097e-05	0.000312573	0.000395429
929	0.012833	0.007496	0.00012833	7.496e-05	0.000996667	0.000582172
930	0.006073	0.00023	6.073e-05	2.3e-06	0.000472164	1.7882e-05
931	0.013575	0.022903	0.00013575	0.00022903	0.00105656	0.00178258
932	0.015756	0.000578	0.00015756	5.78e-06	0.00122763	4.5035e-05
933	0.001771	0.00828	1.771e-05	8.28e-05	0.000138136	0.00064583
934	0.002386	0.012349	2.386e-05	0.00012349	0.000186305	0.00096424
935	0.00489	0.015018	4.89e-05	0.00015018	0.000382232	0.0011739
936	0.020509	0.013046	0.00020509	0.00013046	0.00160482	0.00102084
937	0	0.013962	0	0.00013962	0	0.00109369
938	0.014789	0.004646	0.00014789	4.646e-05	0.00115971	0.000364324
939	0.008471	0	8.471e-05	0	0.000664977	0
940	0.004691	0.00596	4.691e-05	5.96e-05	0.000368638	0.000468361
941	0.006722	0.021732	6.722e-05	0.00021732	0.000528804	0.0017096
942	0	0.003269	0	3.269e-05	0	0.000257438
943	0	0.00691	0	6.91e-05	0	0.000544748
944	0.001695	0	1.695e-05	0	0.000133767	0
945	0	0.023335	0	0.00023335	0	0.00184351
946	0	0.009284	0	9.284e-05	0	0.000734231
947	0.017473	0	0.00017473	0	0.00138332	0
948	0.040314	0	0.00040314	0	0.003195	0
949	0.001286	0	1.286e-05	0	0.000102027	0
950	0.024611	0.014985	0.00024611	0.00014985	0.00195461	0.00119011
951	0.000978	0.01638	9.78e-06	0.0001638	7.77545e-05	0.00130227
952	0	0.005223	0	5.223e-05	0	0.000415684
953	0.021349	0.017553	0.00021349	0.00017553	0.00170089	0.00139846
954	0.011067	0.037092	0.00011067	0.00037092	0.000882642	0.00295825
955	0.010512	0.021996	0.00010512	0.00021996	0.000839257	0.00175612
956	0.002856	0.009007	2.856e-05	9.007e-05	0.000228256	0.000719854
957	0.023113	0	0.00023113	0	0.00184916	0
958	0.01015	0.003303	0.0001015	3.303e-05	0.000812901	0.000264533
959	0	0.006496	0	6.496e-05	0	0.0005208
960	0.016129	0.006491	0.00016129	6.491e-05	0.00129445	0.000520942
961	0.004865	0.02039	4.865e-05	0.0002039	0.000390852	0.00163812
962	0.000594	0.000388	5.94e-06	3.88e-06	4.77714e-05	3.12042e-05
963	0.004261	0	4.261e-05	0	0.000343039	0
964	0.001088	0.016456	1.088e-05	0.00016456	8.76824e-05	0.0013262
965	0.001368	0	1.368e-05	0	0.000110362	0
966	0.008524	0.010666	8.524e-05	0.00010666	0.000688378	0.000861361
967	0.025491	0.016657	0.00025491	0.00016657	0.00206072	0.00134657
968	0.001386	0.017488	1.386e-05	0.00017488	0.000112162	0.00141521
969	0.010506	0.019868	0.00010506	0.00019868	0.000851074	0.00160947
970	0.016865	0.01194	0.00016865	0.0001194	0.00136762	0.000968238
971	0.039327	0.004662	0.00039327	4.662e-05	0.00319239	0.000378441
972	0.003469	0.036698	3.469e-05	0.00036698	0.000281888	0.00298205
973	0.00087	0.006159	8.7e-06	6.159e-05	7.07682e-05	0.00050099
974	0.090227	0.007338	0.00090227	7.338e-05	0.00734686	0.000597507
975	0	0.001797	0	1.797e-05	0	0.000146473
976	0	0	0	0	0	0
977	0.020679	0.004168	0.00020679	4.168e-05	0.001689	0.000340431
978	0.003417	0.006356	3.417e-05	6.356e-05	0.000279377	0.000519672
979	0.00377	0.000519	3.77e-05	5.19e-06	0.000308553	4.24772e-05
980	0.013295	0.006655	0.00013295	6.655e-05	0.00108923	0.000545231
981	0.004174	0.02396	4.174e-05	0.0002396	0.000342316	0.001965
982	0.000676	0.00102	6.76e-06	1.02e-05	5.54964e-05	8.37371e-05
983	0.001588	0.003429	1.588e-05	3.429e-05	0.0001305	0.000281791
984	0	0.006666	0	6.666e-05	0	0.000548361
985	0.018266	0.019362	0.00018266	0.00019362	0.00150413	0.00159438
986	0	0.019293	0	0.00019293	0	0.00159031
987	0.02101	0.031487	0.0002101	0.00031487	0.0017336	0.00259809
988	0.025103	0.001506	0.00025103	1.506e-05	0.00207343	0.000124391
989	0.042844	0.00262	0.00042844	2.62e-05	0.00354236	0.000216623
990	0.03589	0.02275	0.0003589	0.0002275	0.0029704	0.00188288
991	0.031587	0.013597	0.00031587	0.00013597	0.00261691	0.00112648
992	0.001018	0.017533	1.018e-05	0.00017533	8.4424e-05	0.00145403
993	0.005808	0.029751	5.808e-05	0.00029751	0.00048215	0.00246977
994	0.012871	0.00714	0.00012871	7.14e-05	0.00106956	0.000593323
995	0.0005	0.004775	5e-06	4.775e-05	4.1591e-05	0.000397194
996	0.001737	0	1.737e-05	0	0.000144632	0
997	0.040734	0.01067	0.00040734	0.0001067	0.00339515	0.000889336
998	0.005943	0.022304	5.943e-05	0.00022304	0.000495841	0.00186089
999	0	0.010989	0	0.00010989	0	0.000917762
1000	0	0.000613	0	6.13e-06	0	5.12468e-05
Total (uW/cm^2):	31.0419	22.3152		Total (umol/m^2s):	1.4394	1.10393

## Sheet: LED Infrared
WINGER® WEPW1-S1 Power LED Star weiß (6.500K) (LED white) & WINGER® WEPIR1-S1 IR Power LED Star infrarot (850nm) (IR) 1W (340 mA)
	white	IR		IR		IR
Wavelength [nm]	Irradiance [μW/cm^2]			Irradiance [W/m^2]		Photon Flux (μmol/m^2s)
300	0.000205	0		0		0
301	0.004481	0.002153		2.153e-05		5.41772e-05
302	0.003005	0.002916		2.916e-05		7.36208e-05
303	0.00313	0		0		0
304	0.001543	0		0		0
305	0.003307	0.005185		5.185e-05		0.000132207
306	0.004994	0.010583		0.00010583		0.00027073
307	0.001845	0		0		0
308	0.005252	0		0		0
309	0.003297	0.002509		2.509e-05		6.48135e-05
310	0.000961	0		0		0
311	0.000365	0		0		0
312	0.001334	0.000129		1.29e-06		3.36473e-06
313	0.008901	0.006899		6.899e-05		0.000180525
314	0.001453	8e-05		8e-07		2.10003e-06
315	0.00087	0		0		0
316	0.00752	0.006435		6.435e-05		0.000169997
317	0.004598	0.003663		3.663e-05		9.70739e-05
318	0.007304	0.006129		6.129e-05		0.000162938
319	0.0074	0.006461		6.461e-05		0.000172305
320	0.006349	0.009581		9.581e-05		0.000256311
321	0.005781	0.013275		0.00013275		0.000356243
322	0.00093	0		0		0
323	0	0		0		0
324	0.002852	0.002791		2.791e-05		7.55981e-05
325	0	0.001839		1.839e-05		4.99656e-05
326	0.002204	0.00209		2.09e-05		5.696e-05
327	0.008204	0.007423		7.423e-05		0.000202924
328	0.00121	0		0		0
329	0.000696	0		0		0
330	0.000159	0		0		0
331	0.004969	0.006304		6.304e-05		0.000174442
332	0.004763	0.003643		3.643e-05		0.000101112
333	0.00262	0.001659		1.659e-05		4.61846e-05
334	0.003251	0.005021		5.021e-05		0.000140198
335	0.000913	0		0		0
336	0.002585	0.003622		3.622e-05		0.000101741
337	0.000186	0.000165		1.65e-06		4.64858e-06
338	0.001695	0.000896		8.96e-06		2.53181e-05
339	0.002725	0.001935		1.935e-05		5.48387e-05
340	0.00033	0.00016		1.6e-06		4.54784e-06
341	0.001387	0.000507		5.07e-06		1.44534e-05
342	0.001356	0.001485		1.485e-05		4.24579e-05
343	0.000446	0.000286		2.86e-06		8.20099e-06
344	0.000327	0.00021		2.1e-06		6.03926e-06
345	0.002282	0.003204		3.204e-05		9.24098e-05
346	0.006136	0.001042		1.042e-05		3.01405e-05
347	0.00112	0.003774		3.774e-05		0.000109481
348	0.00135	0.002973		2.973e-05		8.64929e-05
349	0.005526	0.006507		6.507e-05		0.000189851
350	1.9e-05	8.3e-05		8.3e-07		2.42858e-06
351	5.1e-05	0.000225		2.25e-06		6.60231e-06
352	0.001666	0.000826		8.26e-06		2.43069e-05
353	8.5e-05	0		0		0
354	0.005191	0.005114		5.114e-05		0.000151346
355	0.002844	0.004072		4.072e-05		0.000120849
356	0.003316	0.010649		0.00010649		0.000316931
357	2.6e-05	0.018374		0.00018374		0.000548376
358	0.000112	0		0		0
359	0.004586	0.006321		6.321e-05		0.000189708
360	0.002184	0		0		0
361	0.003193	0		0		0
362	0	0		0		0
363	0.00018	0		0		0
364	6.5e-05	0		0		0
365	0	0.000683		6.83e-06		2.08411e-05
366	0.000868	0.000171		1.71e-06		5.23219e-06
367	0.003017	0.002137		2.137e-05		6.55657e-05
368	0.00449	0		0		0
369	0.000334	0		0		0
370	0.0002	0		0		0
371	0.0046	0.006262		6.262e-05		0.00019422
372	0.000395	0		0		0
373	0.003112	0.001901		1.901e-05		5.92785e-05
374	0.000134	0.000142		1.42e-06		4.43983e-06
375	0.000787	0.00063		6.3e-06		1.97505e-05
376	0.000918	0		0		0
377	4.5e-05	9e-05		9e-07		2.83655e-06
378	0.000103	0.000204		2.04e-06		6.44656e-06
379	0.001884	0.004598		4.598e-05		0.000145685
380	0.000453	0		0		0
381	0.001565	0.000251		2.51e-06		7.99475e-06
382	0.000711	0.000441		4.41e-06		1.40834e-05
383	0.002535	0.003271		3.271e-05		0.000104733
384	0.001135	0.002638		2.638e-05		8.46861e-05
385	0.001613	0.000793		7.93e-06		2.55235e-05
386	0.000287	4.2e-05		4.2e-07		1.35532e-06
387	0.001209	0		0		0
388	0.002761	0.000744		7.44e-06		2.4133e-05
389	0.001258	0.000772		7.72e-06		2.51057e-05
390	0.000165	0		0		0
391	0.004672	0.005325		5.325e-05		0.000174061
392	0.003255	0.002237		2.237e-05		7.33092e-05
393	0.001943	0.002311		2.311e-05		7.59274e-05
394	0.001795	0.00023		2.3e-06		7.57583e-06
395	0.000575	0		0		0
396	0.002095	0.001993		1.993e-05		6.59795e-05
397	0.001866	0.000651		6.51e-06		2.16062e-05
398	8.1e-05	9.6e-05		9.6e-07		3.19419e-06
399	0.001775	0.000682		6.82e-06		2.27491e-05
400	0.003028	0.002362		2.362e-05		7.89853e-05
401	0.003004	0.00301		3.01e-05		0.000100906
402	0.001512	0.000818		8.18e-06		2.74907e-05
403	0.00182	0.00016		1.6e-06		5.39053e-06
404	0.002849	0.000323		3.23e-06		1.09091e-05
405	0.00393	0.001419		1.419e-05		4.80445e-05
406	0.00339	0.000356		3.56e-06		1.20832e-05
407	0.004753	0.000374		3.74e-06		1.27254e-05
408	0.005136	3.1e-05		3.1e-07		1.05737e-06
409	0.006725	0.000547		5.47e-06		1.87032e-05
410	0.00675	0		0		0
411	0.008967	0.000133		1.33e-06		4.56983e-06
412	0.011206	4.9e-05		4.9e-07		1.68772e-06
413	0.012709	0		0		0
414	0.016144	0		0		0
415	0.018902	0		0		0
416	0.023369	0.001197		1.197e-05		4.16288e-05
417	0.026573	0.000643		6.43e-06		2.24158e-05
418	0.03	0.000253		2.53e-06		8.84103e-06
419	0.035883	0.000722		7.22e-06		2.52905e-05
420	0.040729	0.000504		5.04e-06		1.76964e-05
421	0.047071	0.000464		4.64e-06		1.63308e-05
422	0.055983	0.003462		3.462e-05		0.000122137
423	0.061521	0.000326		3.26e-06		1.15283e-05
424	0.067814	0.000187		1.87e-06		6.62848e-06
425	0.075894	0.000247		2.47e-06		8.77591e-06
426	0.086096	0.002187		2.187e-05		7.78869e-05
427	0.094154	0.000679		6.79e-06		2.42384e-05
428	0.103486	0		0		0
429	0.114224	0.00037		3.7e-06		1.32698e-05
430	0.123042	0		0		0
431	0.134906	0.001282		1.282e-05		4.61925e-05
432	0.143552	0		0		0
433	0.154279	0		0		0
434	0.165039	0.000177		1.77e-06		6.42198e-06
435	0.175095	0.000359		3.59e-06		1.30554e-05
436	0.186986	2.2e-05		2.2e-07		8.01891e-07
437	0.195669	5.8e-05		5.8e-07		2.11893e-06
438	0.206658	0.000278		2.78e-06		1.01795e-05
439	0.217085	0		0		0
440	0.226057	0		0		0
441	0.238443	0.001787		1.787e-05		6.58824e-05
442	0.247512	0		0		0
443	0.257129	0		0		0
444	0.268586	0.001326		1.326e-05		4.9219e-05
445	0.276237	0.000175		1.75e-06		6.51035e-06
446	0.284682	0.000703		7.03e-06		2.62118e-05
447	0.290365	1.7e-05		1.7e-07		6.35276e-07
448	0.294353	0		0		0
449	0.295599	0.00039		3.9e-06		1.46392e-05
450	0.29449	0.000891		8.91e-06		3.35194e-05
451	0.289199	0.001179		1.179e-05		4.44525e-05
452	0.280214	0.000447		4.47e-06		1.68909e-05
453	0.268618	0		0		0
454	0.255929	1.9e-05		1.9e-07		7.21134e-07
455	0.240985	0.001235		1.235e-05		4.69769e-05
456	0.224487	0.000365		3.65e-06		1.39144e-05
457	0.207184	0.000222		2.22e-06		8.48155e-06
458	0.191926	0.000125		1.25e-06		4.7861e-06
459	0.178194	0.00147		1.47e-05		5.64074e-05
460	0.161946	0.000324		3.24e-06		1.24597e-05
461	0.150923	0.000554		5.54e-06		2.13509e-05
462	0.140153	0.001586		1.586e-05		6.12564e-05
463	0.13029	0.001155		1.155e-05		4.47064e-05
464	0.121137	0		0		0
465	0.114233	0.000448		4.48e-06		1.74156e-05
466	0.107145	0.000639		6.39e-06		2.48939e-05
467	0.100693	0.000342		3.42e-06		1.33521e-05
468	0.094768	0.000212		2.12e-06		8.29446e-06
469	0.087742	0.000273		2.73e-06		1.07039e-05
470	0.084207	0.001194		1.194e-05		4.69146e-05
471	0.077594	0		0		0
472	0.073463	0.000314		3.14e-06		1.23902e-05
473	0.068398	0.000954		9.54e-06		3.77238e-05
474	0.067772	0.00031		3.1e-06		1.22842e-05
475	0.060297	0.000467		4.67e-06		1.85446e-05
476	0.056168	1.9e-05		1.9e-07		7.56078e-07
477	0.052523	0		0		0
478	0.050645	0.000916		9.16e-06		3.66041e-05
479	0.049827	0.002142		2.142e-05		8.57751e-05
480	0.046831	0.000561		5.61e-06		2.25118e-05
481	0.04539	0.00212		2.12e-05		8.52486e-05
482	0.043508	0.000796		7.96e-06		3.2075e-05
483	0.042357	3e-06		3e-08		1.21136e-07
484	0.042561	0.000476		4.76e-06		1.92601e-05
485	0.041123	0.000289		2.89e-06		1.17178e-05
486	0.040752	0.000157		1.57e-06		6.37885e-06
487	0.04034	9.8e-05		9.8e-07		3.98989e-06
488	0.039823	0		0		0
489	0.040714	7.5e-05		7.5e-07		3.06603e-06
490	0.041106	0.000148		1.48e-06		6.06267e-06
491	0.04053	0.000379		3.79e-06		1.5557e-05
492	0.043215	0.000163		1.63e-06		6.70439e-06
493	0.043122	0.000155		1.55e-06		6.38829e-06
494	0.047014	0.003195		3.195e-05		0.000131948
495	0.047259	0.002183		2.183e-05		9.03369e-05
496	0.048203	0		0		0
497	0.049868	0.00014		1.4e-06		5.81689e-06
498	0.053935	0.002452		2.452e-05		0.000102084
499	0.054308	0		0		0
500	0.058289	0.000615		6.15e-06		2.5707e-05
501	0.059898	6e-05		6e-07		2.51302e-06
502	0.062508	0.000406		4.06e-06		1.70387e-05
503	0.065521	0		0		0
504	0.067648	0.001625		1.625e-05		6.84684e-05
505	0.070588	5e-06		5e-08		2.1109e-07
506	0.074157	0.000128		1.28e-06		5.4146e-06
507	0.078983	0		0		0
508	0.082007	0.001714		1.714e-05		7.27915e-05
509	0.084009	8e-05		8e-07		3.40419e-06
510	0.086644	0		0		0
511	0.090218	1.9e-05		1.9e-07		8.11672e-07
512	0.093963	0.001194		1.194e-05		5.1107e-05
513	0.095684	3e-05		3e-07		1.2866e-06
514	0.099927	0.000717		7.17e-06		3.08098e-05
515	0.103661	0.000977		9.77e-06		4.20638e-05
516	0.105479	0.001399		1.399e-05		6.03495e-05
517	0.107976	0.00042		4.2e-06		1.81529e-05
518	0.109093	0		0		0
519	0.111793	0		0		0
520	0.114669	0		0		0
521	0.117936	0.001312		1.312e-05		5.71449e-05
522	0.119524	0.001551		1.551e-05		6.76844e-05
523	0.121884	0.000832		8.32e-06		3.63774e-05
524	0.124289	0.000529		5.29e-06		2.31736e-05
525	0.125417	0.001707		1.707e-05		7.49202e-05
526	0.126318	0		0		0
527	0.128051	0.000176		1.76e-06		7.75407e-06
528	0.128766	0		0		0
529	0.130464	0.00062		6.2e-06		2.74191e-05
530	0.132545	0.00049		4.9e-06		2.17109e-05
531	0.133461	0		0		0
532	0.13384	0		0		0
533	0.135449	0		0		0
534	0.135919	0.000185		1.85e-06		8.25884e-06
535	0.138562	0.001103		1.103e-05		4.93328e-05
536	0.138301	0.000163		1.63e-06		7.30396e-06
537	0.139359	0.00157		1.57e-05		7.04823e-05
538	0.140251	0.000914		9.14e-06		4.11088e-05
539	0.140168	0.000341		3.41e-06		1.53656e-05
540	0.140332	0.000709		7.09e-06		3.20071e-05
541	0.140532	0		0		0
542	0.140686	0.000365		3.65e-06		1.65386e-05
543	0.141625	0		0		0
544	0.143282	0.001751		1.751e-05		7.96327e-05
545	0.143053	0.000816		8.16e-06		3.71786e-05
546	0.143296	0.002123		2.123e-05		9.69056e-05
547	0.142277	0.0005		5e-06		2.28646e-05
548	0.142766	0.001127		1.127e-05		5.1631e-05
549	0.143334	0.000418		4.18e-06		1.91847e-05
550	0.144023	0.002293		2.293e-05		0.000105432
551	0.143103	4.8e-05		4.8e-07		2.21105e-06
552	0.142333	0		0		0
553	0.143031	0.000767		7.67e-06		3.5459e-05
554	0.14428	0.001744		1.744e-05		8.07723e-05
555	0.142694	0		0		0
556	0.14327	0.000815		8.15e-06		3.78825e-05
557	0.142032	0		0		0
558	0.142154	0.000895		8.95e-06		4.17507e-05
559	0.141675	2.5e-05		2.5e-07		1.16831e-06
560	0.141796	0.00091		9.1e-06		4.26026e-05
561	0.141894	0.00035		3.5e-06		1.64149e-05
562	0.143005	0.001627		1.627e-05		7.64417e-05
563	0.140827	0.000159		1.59e-06		7.48362e-06
564	0.140414	0		0		0
565	0.140727	0.000399		3.99e-06		1.88464e-05
566	0.139738	0		0		0
567	0.139595	0.00043		4.3e-06		2.03825e-05
568	0.139679	0		0		0
569	0.14012	0.002211		2.211e-05		0.000105174
570	0.138242	0.000325		3.25e-06		1.54869e-05
571	0.138402	0.000791		7.91e-06		3.77589e-05
572	0.137677	0.000904		9.04e-06		4.32286e-05
573	0.136689	0.000519		5.19e-06		2.48616e-05
574	0.136076	0.000642		6.42e-06		3.08073e-05
575	0.134747	0		0		0
576	0.13511	0.001703		1.703e-05		8.20056e-05
577	0.133664	0		0		0
578	0.132858	0.000508		5.08e-06		2.4547e-05
579	0.132469	0.000231		2.31e-06		1.11814e-05
580	0.131512	0.000148		1.48e-06		7.17622e-06
581	0.132331	0.001677		1.677e-05		8.14546e-05
582	0.129059	0		0		0
583	0.129843	0.000748		7.48e-06		3.64566e-05
584	0.127559	0		0		0
585	0.128486	0.002382		2.382e-05		0.000116494
586	0.126098	0.000153		1.53e-06		7.49541e-06
587	0.125062	0.00088		8.8e-06		4.31844e-05
588	0.123882	0		0		0
589	0.123039	0		0		0
590	0.120532	0		0		0
591	0.121515	4.8e-05		4.8e-07		2.37156e-06
592	0.119933	0.000189		1.89e-06		9.35384e-06
593	0.119629	0.002045		2.045e-05		0.00010138
594	0.117586	0		0		0
595	0.115914	0		0		0
596	0.115274	0		0		0
597	0.114578	0.000564		5.64e-06		2.81488e-05
598	0.113605	0.001424		1.424e-05		7.11897e-05
599	0.112589	0.001043		1.043e-05		5.22297e-05
600	0.110679	0		0		0
601	0.109224	4.6e-05		4.6e-07		2.31121e-06
602	0.108648	0.000691		6.91e-06		3.47761e-05
603	0.107603	0.000707		7.07e-06		3.56404e-05
604	0.106474	0		0		0
605	0.10721	0.003291		3.291e-05		0.000166452
606	0.103719	0.000393		3.93e-06		1.991e-05
607	0.102005	0		0		0
608	0.101671	0.001818		1.818e-05		9.24068e-05
609	0.099703	0		0		0
610	0.100216	0.002253		2.253e-05		0.000114894
611	0.097675	0.001756		1.756e-05		8.96958e-05
612	0.095729	6e-06		6e-08		3.06979e-07
613	0.093719	0.000304		3.04e-06		1.5579e-05
614	0.095628	0.004213		4.213e-05		0.000216255
615	0.090213	0		0		0
616	0.090326	3.1e-05		3.1e-07		1.59643e-06
617	0.087853	0		0		0
618	0.088552	0.002558		2.558e-05		0.000132159
619	0.087565	0		0		0
620	0.085273	0.000685		6.85e-06		3.55049e-05
621	0.083287	0.000194		1.94e-06		1.00716e-05
622	0.081543	0.000206		2.06e-06		1.07118e-05
623	0.080707	0.000353		3.53e-06		1.83852e-05
624	0.078972	7e-06		7e-08		3.65165e-07
625	0.077396	0		0		0
626	0.076666	0.000504		5.04e-06		2.63761e-05
627	0.076224	0.000918		9.18e-06		4.8119e-05
628	0.074486	0.001049		1.049e-05		5.50733e-05
629	0.07262	0		0		0
630	0.071461	0		0		0
631	0.070033	0		0		0
632	0.069706	0.001309		1.309e-05		6.91613e-05
633	0.068637	0.00392		3.92e-05		0.000207442
634	0.066266	0		0		0
635	0.067998	0.003479		3.479e-05		0.000184686
636	0.063977	0.000638		6.38e-06		3.39222e-05
637	0.06364	0.001588		1.588e-05		8.45661e-05
638	0.063064	0.000562		5.62e-06		2.99753e-05
639	0.062441	0.003119		3.119e-05		0.000166618
640	0.059653	0.001204		1.204e-05		6.44188e-05
641	0.061151	0.002165		2.165e-05		0.000116017
642	0.05903	0.004108		4.108e-05		0.000220481
643	0.057476	0.002493		2.493e-05		0.000134011
644	0.055923	0.001342		1.342e-05		7.22511e-05
645	0.05247	0		0		0
646	0.052488	0.0006		6e-06		3.24034e-05
647	0.052984	0.002347		2.347e-05		0.000126947
648	0.052321	0.000726		7.26e-06		3.93295e-05
649	0.05054	0.000478		4.78e-06		2.59346e-05
650	0.050197	0.001289		1.289e-05		7.00443e-05
651	0.050217	0.004852		4.852e-05		0.000264063
652	0.047685	0		0		0
653	0.048372	0.000253		2.53e-06		1.38115e-05
654	0.046111	0.000267		2.67e-06		1.45981e-05
655	0.045607	0.00016		1.6e-06		8.76128e-06
656	0.045326	0		0		0
657	0.044215	0		0		0
658	0.044834	0.002635		2.635e-05		0.000144948
659	0.043401	0.002016		2.016e-05		0.000111066
660	0.043334	0.002064		2.064e-05		0.000113883
661	0.040768	0.000111		1.11e-06		6.13382e-06
662	0.041912	0.001535		1.535e-05		8.49518e-05
663	0.040253	0.003207		3.207e-05		0.000177754
664	0.038076	0.000735		7.35e-06		4.08001e-05
665	0.039843	0.001556		1.556e-05		8.65043e-05
666	0.037723	0.002261		2.261e-05		0.000125887
667	0.036532	0.00088		8.8e-06		4.90699e-05
668	0.037204	0.002305		2.305e-05		0.000128722
669	0.035002	0		0		0
670	0.034708	0.001203		1.203e-05		6.73824e-05
671	0.033484	0.001677		1.677e-05		9.40723e-05
672	0.031702	1e-06		1e-08		5.61792e-08
673	0.030725	0		0		0
674	0.031266	0.000913		9.13e-06		5.14443e-05
675	0.028904	0		0		0
676	0.030208	0.000816		8.16e-06		4.61151e-05
677	0.03029	0.002917		2.917e-05		0.000165094
678	0.027534	0		0		0
679	0.026346	0		0		0
680	0.026792	0.002995		2.995e-05		0.00017026
681	0.025982	0.00031		3.1e-06		1.76488e-05
682	0.025494	0.00183		1.83e-05		0.000104338
683	0.025034	0.000751		7.51e-06		4.28812e-05
684	0.023981	0		0		0
685	0.025285	0.002112		2.112e-05		0.000120946
686	0.022999	0.000343		3.43e-06		1.96709e-05
687	0.023821	0.001987		1.987e-05		0.00011412
688	0.022559	0.002153		2.153e-05		0.000123834
689	0.01946	0.000132		1.32e-06		7.60325e-06
690	0.020173	0.000201		2.01e-06		1.15945e-05
691	0.021344	0.001888		1.888e-05		0.000109065
692	0.028595	0.001787		1.787e-05		0.00010338
693	0.01858	5.5e-05		5.5e-07		3.18641e-06
694	0.021434	0.004773		4.773e-05		0.000276922
695	0.018888	0.001004		1.004e-05		5.83344e-05
696	0.01863	0.001103		1.103e-05		6.41787e-05
697	0.016855	0.000553		5.53e-06		3.22229e-05
698	0.017263	0.000352		3.52e-06		2.05402e-05
699	0.018233	0.00294		2.94e-05		0.000171803
700	0.0158	0		0		0
701	0.015098	0		0		0
702	0.019259	0.006067		6.067e-05		0.000356055
703	0.014893	0.000518		5.18e-06		3.04433e-05
704	0.014598	0.000937		9.37e-06		5.51466e-05
705	0.014654	0.001492		1.492e-05		8.79355e-05
706	0.014531	0.000205		2.05e-06		1.20994e-05
707	0.011899	0.000259		2.59e-06		1.53082e-05
708	0.013906	0.001704		1.704e-05		0.000100858
709	0.01341	0.000979		9.79e-06		5.80277e-05
710	0.013122	0.001519		1.519e-05		9.01618e-05
711	0.010846	0.000192		1.92e-06		1.14124e-05
712	0.012842	0.00412		4.12e-05		0.000245236
713	0.013272	0.002956		2.956e-05		0.000176198
714	0.011833	0.002569		2.569e-05		0.000153345
715	0.011432	0.000464		4.64e-06		2.77351e-05
716	0.010059	0.002508		2.508e-05		0.000150123
717	0.010471	0		0		0
718	0.009612	0.000839		8.39e-06		5.03608e-05
719	0.010821	8.6e-05		8.6e-07		5.16932e-06
720	0.012055	0.004224		4.224e-05		0.000254251
721	0.010791	0.002884		2.884e-05		0.000173835
722	0.009875	0.001989		1.989e-05		0.000120054
723	0.009489	0.001879		1.879e-05		0.000113572
724	0.012197	0.003883		3.883e-05		0.000235024
725	0.007972	0		0		0
726	0.008254	0.001354		1.354e-05		8.21791e-05
727	0.009028	0.001363		1.363e-05		8.28393e-05
728	0.009792	0.004124		4.124e-05		0.00025099
729	0.011005	0.006726		6.726e-05		0.000409912
730	0.007868	0.000184		1.84e-06		1.12292e-05
731	0.00673	0.000169		1.69e-06		1.03279e-05
732	0.006971	0		0		0
733	0.004544	0.000141		1.41e-06		8.64031e-06
734	0.008578	0.001199		1.199e-05		7.35735e-05
735	0.007467	0.003375		3.375e-05		0.00020738
736	0.009561	0.005798		5.798e-05		0.000356749
737	0.009547	0.009214		9.214e-05		0.000567704
738	0.008589	0.007458		7.458e-05		0.000460135
739	0.005509	0		0		0
740	0.006132	0		0		0
741	0.005972	0.001015		1.015e-05		6.28768e-05
742	0.004589	0.000784		7.84e-06		4.86325e-05
743	0.008491	0.004332		4.332e-05		0.000269081
744	0.001339	0.000221		2.21e-06		1.37458e-05
745	0.007056	0.005089		5.089e-05		0.000316953
746	0.007052	0.002437		2.437e-05		0.000151985
747	0.0072	0.005746		5.746e-05		0.000358833
748	0.003979	0.003147		3.147e-05		0.000196791
749	0.007475	0.007484		7.484e-05		0.000468621
750	0.00481	0.003179		3.179e-05		0.000199323
751	0.00234	0.000564		5.64e-06		3.541e-05
752	0.002788	4.5e-05		4.5e-07		2.82902e-06
753	0.003192	0.000267		2.67e-06		1.68079e-05
754	0.004734	0.003678		3.678e-05		0.000231841
755	0.001671	0		0		0
756	0.006528	0.003513		3.513e-05		0.000222027
757	7e-05	0.00322		3.22e-05		0.000203778
758	0.006693	0.005357		5.357e-05		0.000339467
759	0.008787	0.006985		6.985e-05		0.000443215
760	0.002095	0		0		0
761	0.000862	0.000816		8.16e-06		5.19136e-05
762	0.004373	0.002667		2.667e-05		0.000169896
763	0.004597	0.004377		4.377e-05		0.000279195
764	0.004979	0.00561		5.61e-05		0.000358313
765	0.006597	0.007674		7.674e-05		0.000490783
766	0.00216	5.9e-05		5.9e-07		3.77822e-06
767	0.004049	0.008107		8.107e-05		0.000519831
768	0.00267	0.005274		5.274e-05		0.000338616
769	0.002732	0.006786		6.786e-05		0.000436261
770	0.000955	0.0022		2.2e-05		0.000141618
771	0.003671	0.003377		3.377e-05		0.000217667
772	0.000559	0.000854		8.54e-06		5.51165e-05
773	0.003917	0.00911		9.11e-05		0.000588714
774	0.00682	0.016513		0.00016513		0.0010685
775	0.003986	0.009628		9.628e-05		0.000623798
776	0.004452	0.010319		0.00010319		0.000669431
777	0.001124	0.004024		4.024e-05		0.000261388
778	0.006381	0.008926		8.926e-05		0.000580554
779	0.001432	0.008471		8.471e-05		0.000551669
780	0.000425	0.001		1e-05		6.5208e-05
781	0.006277	0.017576		0.00017576		0.00114757
782	0.003856	0.022967		0.00022967		0.00150147
783	0.004331	0.016231		0.00016231		0.00106246
784	0.012206	0.031191		0.00031191		0.00204433
785	0.010093	0.02429		0.0002429		0.00159406
786	0.000716	0.010488		0.00010488		0.000689162
787	0.006065	0.023298		0.00023298		0.00153285
788	0.002988	0.019077		0.00019077		0.00125673
789	0.012166	0.035543		0.00035543		0.00234443
790	0.006512	0.029402		0.00029402		0.00194183
791	0.001639	0.021116		0.00021116		0.00139635
792	3e-06	0.020368		0.00020368		0.00134859
793	0.00547	0.029029		0.00029029		0.00192447
794	0.002802	0.027708		0.00027708		0.00183921
795	0.00408	0.030711		0.00030711		0.00204111
796	0.004521	0.0332		0.000332		0.00220931
797	0.003195	0.034065		0.00034065		0.00226972
798	0.008869	0.049771		0.00049771		0.00332036
799	0.000338	0.025587		0.00025587		0.00170912
800	0.002822	0.041487		0.00041487		0.00277465
801	0.006289	0.046038		0.00046038		0.00308287
802	0.006369	0.050139		0.00050139		0.00336168
803	0.003538	0.05141		0.0005141		0.00345119
804	0.009981	0.061163		0.00061163		0.00411103
805	0.002544	0.051872		0.00051872		0.00349088
806	0.009071	0.068199		0.00068199		0.00459536
807	0.009467	0.066718		0.00066718		0.00450114
808	0.007176	0.07022		0.0007022		0.00474328
809	0.005437	0.068036		0.00068036		0.00460144
810	0.000399	0.064273		0.00064273		0.00435231
811	0.00137	0.069163		0.00069163		0.00468922
812	0.010216	0.086901		0.00086901		0.00589912
813	0.00555	0.084003		0.00084003		0.00570942
814	0.002078	0.082985		0.00082985		0.00564716
815	0.005291	0.088917		0.00088917		0.00605827
816	0.012245	0.107653		0.00107653		0.00734383
817	0.008444	0.109072		0.00109072		0.00744975
818	0.009869	0.117349		0.00117349		0.00802489
819	0.005409	0.123242		0.00123242		0.00843818
820	0.000208	0.124758		0.00124758		0.00855241
821	0.003267	0.130226		0.00130226		0.00893814
822	0.008519	0.145411		0.00145411		0.00999253
823	0.006836	0.148769		0.00148769		0.0102357
824	0.005325	0.152278		0.00152278		0.0104899
825	0.003756	0.160838		0.00160838		0.011093
826	0.004444	0.172661		0.00172661		0.0119229
827	0.01029	0.16188		0.0016188		0.0111919
828	0.008028	0.189636		0.00189636		0.0131268
829	0.000705	0.191745		0.00191745		0.0132888
830	0.0017	0.212525		0.00212525		0.0147467
831	0.000594	0.217388		0.00217388		0.0151023
832	0.003077	0.227884		0.00227884		0.0158505
833	0.001218	0.239961		0.00239961		0.0167106
834	0.004722	0.260146		0.00260146		0.018138
835	1.7e-05	0.256168		0.00256168		0.0178821
836	0	0.283485		0.00283485		0.0198127
837	0.006955	0.289108		0.00289108		0.0202298
838	0.011303	0.297669		0.00297669		0.0208537
839	0.000786	0.303672		0.00303672		0.0212997
840	0.00349	0.317968		0.00317968		0.022329
841	0.00073	0.315308		0.00315308		0.0221685
842	0.002275	0.328141		0.00328141		0.0230982
843	0.002528	0.350307		0.00350307		0.0246878
844	0.010067	0.352214		0.00352214		0.0248517
845	0.012458	0.366295		0.00366295		0.0258758
846	0.012598	0.376453		0.00376453		0.0266249
847	0.008978	0.386142		0.00386142		0.0273424
848	0.002553	0.381753		0.00381753		0.0270635
849	0.003552	0.40923		0.0040923		0.0290457
850	0.010741	0.403678		0.00403678		0.0286854
851	0.007132	0.423897		0.00423897		0.0301576
852	0.001872	0.415689		0.00415689		0.0296084
853	0.003809	0.437711		0.00437711		0.0312135
854	0.013668	0.408822		0.00408822		0.0291876
855	0.004823	0.414091		0.00414091		0.0295984
856	0.002765	0.402788		0.00402788		0.0288242
857	0.016133	0.394426		0.00394426		0.0282587
858	0.010447	0.377146		0.00377146		0.0270522
859	0.009946	0.355275		0.00355275		0.0255132
860	0.005961	0.329617		0.00329617		0.0236981
861	0.001139	0.312506		0.00312506		0.0224941
862	9.4e-05	0.278243		0.00278243		0.0200511
863	0.012399	0.279959		0.00279959		0.0201981
864	0.008904	0.249976		0.00249976		0.0180559
865	0.010922	0.250275		0.00250275		0.0180984
866	0.001691	0.22016		0.0022016		0.0159391
867	0.011123	0.2117		0.002117		0.0153443
868	0.00711	0.184117		0.00184117		0.0133604
869	0.006463	0.173721		0.00173721		0.0126206
870	0.002223	0.141446		0.00141446		0.0102877
871	0.001109	0.133789		0.00133789		0.00974193
872	0.003514	0.099899		0.00099899		0.00728256
873	0.002278	0.093581		0.00093581		0.0068298
874	0.003306	0.08565		0.0008565		0.00625814
875	0.001548	0.062254		0.00062254		0.00455388
876	0.006296	0.073315		0.00073315		0.00536912
877	0	0.040218		0.00040218		0.00294867
878	0.009982	0.061201		0.00061201		0.0044922
879	0.0016	0.050874		0.00050874		0.00373845
880	0	0.038954		0.00038954		0.00286577
881	0.007347	0.041237		0.00041237		0.00303717
882	0.00277	0.034467		0.00034467		0.00254143
883	0.012272	0.037463		0.00037463		0.00276547
884	0.007044	0.030296		0.00030296		0.00223895
885	0.001179	0.025447		0.00025447		0.00188272
886	0.016457	0.040501		0.00040501		0.00299989
887	0.004259	0.013052		0.00013052		0.000967848
888	0.006573	0.023383		0.00023383		0.00173588
889	0.003494	0.005042		5.042e-05		0.000374723
890	0.003215	0.017105		0.00017105		0.00127268
891	0.006049	0.003309		3.309e-05		0.000246479
892	0.020411	0.042766		0.00042766		0.00318911
893	0.011085	0.017714		0.00017714		0.00132244
894	0.008328	0.012417		0.00012417		0.000928027
895	0.00018	0.0064		6.4e-05		0.000478861
896	0.005985	0.011407		0.00011407		0.000854448
897	0.003642	0.013399		0.00013399		0.00100478
898	0.004017	0.006436		6.436e-05		0.000483169
899	0.003386	0.003612		3.612e-05		0.000271465
900	0.001949	0.002675		2.675e-05		0.000201267
901	0.005606	5.1e-05		5.1e-07		3.8415e-06
902	0.047483	0.000418		4.18e-06		3.15202e-05
903	0.015793	0.023604		0.00023604		0.00178188
904	0.008144	0.030655		0.00030655		0.00231673
905	0.000669	0		0		0
906	0.00064	0.000736		7.36e-06		5.57458e-05
907	0.000998	0		0		0
908	0.001656	0		0		0
909	0.005768	0.015444		0.00015444		0.00117363
910	0.003583	0.006089		6.089e-05		0.000463227
911	0.01244	0.019856		0.00019856		0.00151223
912	0.01769	0.035371		0.00035371		0.0026968
913	0.001067	0.00135		1.35e-05		0.000103041
914	0.012767	0.0169		0.000169		0.00129134
915	0.010547	0.010376		0.00010376		0.000793702
916	0.010845	0.017005		0.00017005		0.0013022
917	0.008952	0.010885		0.00010885		0.000834457
918	0.009496	0.018603		0.00018603		0.00142768
919	0.001884	0.012192		0.00012192		0.000936692
920	0.003685	0.000608		6.08e-06		4.67625e-05
921	0.003858	0		0		0
922	0.028482	0.041627		0.00041627		0.00320858
923	0.001244	0.003953		3.953e-05		0.000305025
924	0.016668	0.036868		0.00036868		0.00284792
925	0.000128	0.000216		2.16e-06		1.67033e-05
926	0.008313	0.009843		9.843e-05		0.000761982
927	0.00942	0.006761		6.761e-05		0.000523959
928	0.004029	0.010341		0.00010341		0.000802263
929	0.012833	0.01873		0.0001873		0.00145465
930	0.006073	0.010241		0.00010241		0.000796217
931	0.013575	0.0231		0.000231		0.00179791
932	0.015756	0.021267		0.00021267		0.00165702
933	0.001771	0.002306		2.306e-05		0.000179865
934	0.002386	0.008632		8.632e-05		0.000674007
935	0.00489	0.005284		5.284e-05		0.000413029
936	0.020509	0.039476		0.00039476		0.00308898
937	0	0		0		0
938	0.014789	0.009005		9.005e-05		0.000706143
939	0.008471	0.001788		1.788e-05		0.000140359
940	0.004691	0.016089		0.00016089		0.00126434
941	0.006722	0.013488		0.00013488		0.00106107
942	0	0		0		0
943	0	0.003787		3.787e-05		0.000298547
944	0.001695	0.00198		1.98e-05		0.000156258
945	0	0		0		0
946	0	0.019389		0.00019389		0.00153339
947	0.017473	0.01507		0.0001507		0.00119308
948	0.040314	0.077291		0.00077291		0.00612553
949	0.001286	0.00028		2.8e-06		2.22142e-05
950	0.024611	0.033481		0.00033481		0.00265906
951	0.000978	0.005187		5.187e-05		0.000412385
952	0	0		0		0
953	0.021349	0.036327		0.00036327		0.0028942
954	0.011067	0.006876		6.876e-05		0.000548391
955	0.010512	0.02361		0.0002361		0.00188498
956	0.002856	0.003546		3.546e-05		0.000283402
957	0.023113	0.071991		0.00071991		0.00575965
958	0.01015	0.029879		0.00029879		0.00239297
959	0	0.000763		7.63e-06		6.11715e-05
960	0.016129	0.030098		0.00030098		0.00241555
961	0.004865	0.006457		6.457e-05		0.000518753
962	0.000594	0.0149		0.000149		0.00119831
963	0.004261	0.00981		9.81e-05		0.000789772
964	0.001088	0.006308		6.308e-05		0.000508364
965	0.001368	0		0		0
966	0.008524	0.015685		0.00015685		0.00126668
967	0.025491	0.040587		0.00040587		0.0032811
968	0.001386	0.00217		2.17e-05		0.000175607
969	0.010506	0.00362		3.62e-05		0.00029325
970	0.016865	0.021534		0.00021534		0.00174624
971	0.039327	0.067816		0.00067816		0.005505
972	0.003469	0.003346		3.346e-05		0.000271893
973	0.00087	0		0		0
974	0.090227	0		0		0
975	0	0.012114		0.00012114		0.000987412
976	0	0		0		0
977	0.020679	0.047055		0.00047055		0.00384332
978	0.003417	0.000822		8.22e-06		6.72074e-05
979	0.00377	0		0		0
980	0.013295	0.012819		0.00012819		0.00105024
981	0.004174	0.001411		1.411e-05		0.000115718
982	0.000676	0.000913		9.13e-06		7.49529e-05
983	0.001588	0		0		0
984	0	0		0		0
985	0.018266	0.022728		0.00022728		0.00187156
986	0	0		0		0
987	0.02101	0.041712		0.00041712		0.00344179
988	0.025103	0.019344		0.00019344		0.00159775
989	0.042844	0.073844		0.00073844		0.00610545
990	0.03589	0.035607		0.00035607		0.00294698
991	0.031587	0.073278		0.00073278		0.00607091
992	0.001018	0.006961		6.961e-05		0.000577284
993	0.005808	0.029657		0.00029657		0.00246197
994	0.012871	0.011029		0.00011029		0.000916492
995	0.0005	0.000167		1.67e-06		1.38914e-05
996	0.001737	0.00058		5.8e-06		4.8294e-05
997	0.040734	0.054858		0.00054858		0.00457237
998	0.005943	0.006566		6.566e-05		0.00054782
999	0	0		0		0
1000	0	0.000743		7.43e-06		6.21148e-05
Total (uW/cm^2):		19.7613			Total (umol/m^2s):	1.3926

## Sheet: LED blue340mA
WINGER® WEPBL1-S1 Power LED Star blau (470nm) (340 mA)
Wavelength [nm]	Irradiance [μW/cm^2]		Irradiance [W/m^2]		Photon Flux (μmol/m^2s)
300	0.016433		0.00016433		0.00041214										340mA
301	0.007898		7.898e-05		0.000198742										170mA
302	0.008478		8.478e-05		0.000214046										40mA
303	0.012886		0.00012886		0.000326413
304	0.030543		0.00030543		0.000776232
305	0.005049		5.049e-05		0.000128739
306	0.010376		0.00010376		0.000265435
307	0.001014		1.014e-05		2.60245e-05
308	0.032853		0.00032853		0.000845925
309	0.014678		0.00014678		0.000379168
310	0.000608		6.08e-06		1.57569e-05
311	0.00065		6.5e-06		1.68997e-05
312	0.003651		3.651e-05		9.52298e-05
313	0.019263		0.00019263		0.000504051
314	0.02006		0.0002006		0.000526583
315	0.001424		1.424e-05		3.74996e-05
316	0.00859		8.59e-05		0.000226927
317	0.003457		3.457e-05		9.16146e-05
318	0.014465		0.00014465		0.000384549
319	0.008385		8.385e-05		0.000223615
320	0.002659		2.659e-05		7.11336e-05
321	0.012667		0.00012667		0.000339927
322	0.003459		3.459e-05		9.31135e-05
323	0		0		0
324	0.003486		3.486e-05		9.44232e-05
325	0.003952		3.952e-05		0.000107376
326	0.00464		4.64e-05		0.000126457
327	0.018913		0.00018913		0.000517028
328	0.00716		7.16e-05		0.000196333
329	0.022715		0.00022715		0.000624762
330	0.013061		0.00013061		0.000360327
331	0.000935		9.35e-06		2.58729e-05
332	0.010886		0.00010886		0.000302143
333	0.022834		0.00022834		0.000635671
334	0.014668		0.00014668		0.000409566
335	0.009668		9.668e-05		0.000270762
336	0.005029		5.029e-05		0.000141263
337	0.004535		4.535e-05		0.000127765
338	0.00727		7.27e-05		0.000205427
339	0.017618		0.00017618		0.000499301
340	0.014999		0.00014999		0.000426332
341	0.009867		9.867e-05		0.000281284
342	0.009011		9.011e-05		0.000257635
343	0.008989		8.989e-05		0.000257758
344	0.003595		3.595e-05		0.000103386
345	0.01214		0.0001214		0.000350142
346	0.025419		0.00025419		0.00073526
347	0.021798		0.00021798		0.000632343
348	0.002783		2.783e-05		8.09653e-05
349	0.008995		8.995e-05		0.000262442
350	0.004279		4.279e-05		0.000125204
351	0.004238		4.238e-05		0.000124358
352	0.008839		8.839e-05		0.000260107
353	0.018259		0.00018259		0.000538838
354	0.018844		0.00018844		0.000557677
355	0.012338		0.00012338		0.000366167
356	0.009387		9.387e-05		0.000279372
357	1.2e-05		1.2e-07		3.58142e-07
358	0.013218		0.00013218		0.000395599
359	0.009275		9.275e-05		0.000278365
360	0.016127		0.00016127		0.000485358
361	0.007934		7.934e-05		0.000239445
362	0.001898		1.898e-05		5.74396e-05
363	0.005597		5.597e-05		0.000169851
364	0.003239		3.239e-05		9.85641e-05
365	0.005117		5.117e-05		0.00015614
366	0.002013		2.013e-05		6.1593e-05
367	0.00031		3.1e-06		9.51117e-06
368	0.009969		9.969e-05		0.000306694
369	0.009708		9.708e-05		0.000299476
370	0.000678		6.78e-06		2.09719e-05
371	0.000661		6.61e-06		2.05013e-05
372	0.004082		4.082e-05		0.000126947
373	0.001487		1.487e-05		4.63688e-05
374	0.009479		9.479e-05		0.000296374
375	0.005675		5.675e-05		0.000177911
376	0.005426		5.426e-05		0.000170559
377	0.000438		4.38e-06		1.38045e-05
378	0.000997		9.97e-06		3.1506e-05
379	0.000997		9.97e-06		3.15893e-05
380	0.002575		2.575e-05		8.18026e-05
381	0.000626		6.26e-06		1.99391e-05
382	0.003684		3.684e-05		0.000117649
383	0.002274		2.274e-05		7.28108e-05
384	0.002069		2.069e-05		6.64199e-05
385	0.001502		1.502e-05		4.83434e-05
386	0.003886		3.886e-05		0.0001254
387	0.006119		6.119e-05		0.000197969
388	0.003388		3.388e-05		0.000109896
389	0.004303		4.303e-05		0.000139935
390	0.004049		4.049e-05		0.000132014
391	0.008278		8.278e-05		0.000270588
392	0.002249		2.249e-05		7.37024e-05
393	0.000708		7.08e-06		2.32612e-05
394	0.000763		7.63e-06		2.5132e-05
395	0.004131		4.131e-05		0.000136414
396	0.003648		3.648e-05		0.000120769
397	0.0025		2.5e-05		8.2973e-05
398	0.005221		5.221e-05		0.000173717
399	0.003086		3.086e-05		0.000102938
400	0.006729		6.729e-05		0.000225018
401	0.004957		4.957e-05		0.000166176
402	0.002277		2.277e-05		7.65236e-05
403	0.004643		4.643e-05		0.000156426
404	0.002957		2.957e-05		9.98709e-05
405	0.001983		1.983e-05		6.71404e-05
406	0.004496		4.496e-05		0.000152601
407	0.001167		1.167e-05		3.97074e-05
408	0.005338		5.338e-05		0.000182073
409	0.004854		4.854e-05		0.00016597
410	0.005883		5.883e-05		0.000201646
411	0.00715		7.15e-05		0.000245671
412	0.007203		7.203e-05		0.000248094
413	0.007202		7.202e-05		0.000248662
414	0.007643		7.643e-05		0.000264527
415	0.008292		8.292e-05		0.000287683
416	0.012424		0.00012424		0.000432077
417	0.01184		0.0001184		0.000412757
418	0.01495		0.0001495		0.000522425
419	0.018128		0.00018128		0.000634995
420	0.020636		0.00020636		0.000724571
421	0.024766		0.00024766		0.000871654
422	0.03055		0.0003055		0.00107778
423	0.032976		0.00032976		0.00116612
424	0.039139		0.00039139		0.00138734
425	0.046547		0.00046547		0.00165381
426	0.054333		0.00054333		0.00193499
427	0.064504		0.00064504		0.00230261
428	0.074551		0.00074551		0.00266749
429	0.090477		0.00090477		0.0032449
430	0.108514		0.00108514		0.00390086
431	0.121564		0.00121564		0.00438015
432	0.144594		0.00144594		0.00522204
433	0.166905		0.00166905		0.00604176
434	0.197584		0.00197584		0.00716882
435	0.225584		0.00225584		0.00820359
436	0.256804		0.00256804		0.0093604
437	0.292694		0.00292694		0.010693
438	0.339214		0.00339214		0.0124209
439	0.388262		0.00388262		0.0142494
440	0.43768		0.0043768		0.0160996
441	0.495767		0.00495767		0.0182777
442	0.573791		0.00573791		0.0212023
443	0.657249		0.00657249		0.0243411
444	0.755786		0.00755786		0.0280536
445	0.850962		0.00850962		0.0316575
446	0.941287		0.00941287		0.0350965
447	1.05483		0.0105483		0.039418
448	1.15661		0.0115661		0.0433184
449	1.24822		0.0124822		0.0468536
450	1.31328		0.0131328		0.0494057
451	1.34918		0.0134918		0.050869
452	1.37508		0.0137508		0.0519606
453	1.38208		0.0138208		0.0523406
454	1.36513		0.0136513		0.0518126
455	1.28783		0.0128783		0.0489866
456	1.18434		0.0118434		0.0451489
457	1.0814		0.010814		0.0413152
458	0.987167		0.00987167		0.0377974
459	0.898014		0.00898014		0.034459
460	0.812781		0.00812781		0.0312563
461	0.726672		0.00726672		0.0280056
462	0.657413		0.00657413		0.0253914
463	0.605803		0.00605803		0.0234487
464	0.566176		0.00566176		0.0219622
465	0.522482		0.00522482		0.020311
466	0.486356		0.00486356		0.0189473
467	0.447844		0.00447844		0.0174844
468	0.407877		0.00407877		0.0159581
469	0.374667		0.00374667		0.0146901
470	0.343394		0.00343394		0.0134926
471	0.311401		0.00311401		0.0122616
472	0.276136		0.00276136		0.0108961
473	0.244777		0.00244777		0.00967917
474	0.21821		0.0021821		0.00864688
475	0.194645		0.00194645		0.00772935
476	0.174773		0.00174773		0.00695485
477	0.159023		0.00159023		0.00634139
478	0.141467		0.00141467		0.00565313
479	0.126824		0.00126824		0.00507859
480	0.113807		0.00113807		0.00456685
481	0.102871		0.00102871		0.00413661
482	0.094062		0.00094062		0.00379025
483	0.086756		0.00086756		0.0035031
484	0.077957		0.00077957		0.00315433
485	0.074636		0.00074636		0.00302619
486	0.066319		0.00066319		0.00269451
487	0.060383		0.00060383		0.00245839
488	0.055396		0.00055396		0.00225998
489	0.051896		0.00051896		0.00212153
490	0.043538		0.00043538		0.00178349
491	0.043278		0.00043278		0.00177646
492	0.03706		0.0003706		0.00152432
493	0.033004		0.00033004		0.00136025
494	0.030853		0.00030853		0.00127418
495	0.027346		0.00027346		0.00113163
496	0.026598		0.00026598		0.0011029
497	0.024945		0.00024945		0.00103644
498	0.023038		0.00023038		0.000959136
499	0.020164		0.00020164		0.000841169
500	0.017089		0.00017089		0.00071432
501	0.021285		0.00021285		0.000891492
502	0.015576		0.00015576		0.000653681
503	0.01644		0.0001644		0.000691315
504	0.014735		0.00014735		0.00062085
505	0.014705		0.00014705		0.000620816
506	0.013141		0.00013141		0.000555885
507	0.014497		0.00014497		0.000614458
508	0.011176		0.00011176		0.000474631
509	0.010619		0.00010619		0.000451864
510	0.012582		0.00012582		0.000536446
511	0.008391		8.391e-05		0.00035846
512	0.009282		9.282e-05		0.000397299
513	0.010475		0.00010475		0.000449239
514	0.009051		9.051e-05		0.000388925
515	0.008002		8.002e-05		0.000344518
516	0.01172		0.0001172		0.000505573
517	0.007233		7.233e-05		0.000312619
518	0.008388		8.388e-05		0.000363241
519	0.005499		5.499e-05		0.000238593
520	0.004324		4.324e-05		0.000187973
521	0.008172		8.172e-05		0.000355936
522	0.005937		5.937e-05		0.000259086
523	0.00558		5.58e-05		0.000243973
524	0.010173		0.00010173		0.000445643
525	0.00597		5.97e-05		0.000262023
526	0.00465		4.65e-05		0.000204477
527	0.003743		3.743e-05		0.000164906
528	0.004218		4.218e-05		0.000186186
529	0.003075		3.075e-05		0.00013599
530	0.005411		5.411e-05		0.000239751
531	0.006356		6.356e-05		0.000282153
532	0.004023		4.023e-05		0.000178924
533	0.005265		5.265e-05		0.000234602
534	0.005252		5.252e-05		0.000234462
535	0.003304		3.304e-05		0.000147775
536	0.003527		3.527e-05		0.000158043
537	0.003872		3.872e-05		0.000173826
538	0.0044		4.4e-05		0.000197898
539	0.00267		2.67e-05		0.000120311
540	0.003541		3.541e-05		0.000159855
541	0.001827		1.827e-05		8.26308e-05
542	0.003012		3.012e-05		0.000136477
543	0.004578		4.578e-05		0.000207817
544	0.006454		6.454e-05		0.000293518
545	0.002704		2.704e-05		0.0001232
546	0.003543		3.543e-05		0.000161722
547	0.002724		2.724e-05		0.000124566
548	0.001183		1.183e-05		5.41965e-05
549	0.00281		2.81e-05		0.000128969
550	0.003374		3.374e-05		0.000155137
551	0.002465		2.465e-05		0.000113547
552	0.002035		2.035e-05		9.39096e-05
553	0.001672		1.672e-05		7.72979e-05
554	0.00376		3.76e-05		0.000174142
555	0.00025		2.5e-06		1.15995e-05
556	0.002305		2.305e-05		0.00010714
557	0.002362		2.362e-05		0.000109987
558	0.002488		2.488e-05		0.000116062
559	0.002915		2.915e-05		0.000136225
560	0.002496		2.496e-05		0.000116853
561	0.003858		3.858e-05		0.000180939
562	0.003638		3.638e-05		0.000170925
563	0.004032		4.032e-05		0.000189773
564	0.001685		1.685e-05		7.94484e-05
565	0.000891		8.91e-06		4.20855e-05
566	0.000796		7.96e-06		3.76648e-05
567	0.003618		3.618e-05		0.000171498
568	0.002997		2.997e-05		0.000142312
569	0.001702		1.702e-05		8.09614e-05
570	0.003292		3.292e-05		0.00015687
571	0.002446		2.446e-05		0.000116761
572	0.001391		1.391e-05		6.65165e-05
573	0.001517		1.517e-05		7.26685e-05
574	0.002074		2.074e-05		9.95238e-05
575	0.000657		6.57e-06		3.1582e-05
576	0.000176		1.76e-06		8.47503e-06
577	0.001066		1.066e-05		5.14209e-05
578	0.000472		4.72e-06		2.28074e-05
579	0.004312		4.312e-05		0.00020872
580	0.001152		1.152e-05		5.58582e-05
581	0.004006		4.006e-05		0.000194578
582	0.001352		1.352e-05		6.57818e-05
583	0.001414		1.414e-05		6.89167e-05
584	0.003994		3.994e-05		0.000194997
585	0.00264		2.64e-05		0.000129112
586	0.000586		5.86e-06		2.87079e-05
587	0.002934		2.934e-05		0.000143981
588	0.006071		6.071e-05		0.000298431
589	0.000286		2.86e-06		1.40828e-05
590	0.002851		2.851e-05		0.000140623
591	0.003317		3.317e-05		0.000163885
592	0.003034		3.034e-05		0.000150156
593	0.004028		4.028e-05		0.000199687
594	0.001978		1.978e-05		9.82243e-05
595	0.001513		1.513e-05		7.52596e-05
596	0.004442		4.442e-05		0.000221325
597	0.002229		2.229e-05		0.000111248
598	0.000598		5.98e-06		2.98957e-05
599	0.00408		4.08e-05		0.000204312
600	0.002363		2.363e-05		0.000118528
601	0.004737		4.737e-05		0.000238004
602	0.001869		1.869e-05		9.40615e-05
603	0		0		0
604	0.001597		1.597e-05		8.06396e-05
605	0.000121		1.21e-06		6.11994e-06
606	0.000303		3.03e-06		1.53505e-05
607	0		0		0
608	0.001612		1.612e-05		8.1936e-05
609	0		0		0
610	0.003078		3.078e-05		0.000156966
611	0.002597		2.597e-05		0.000132654
612	0.002051		2.051e-05		0.000104936
613	0.003939		3.939e-05		0.000201861
614	0.002371		2.371e-05		0.000121704
615	0.001594		1.594e-05		8.19539e-05
616	0.001799		1.799e-05		9.26442e-05
617	0.00197		1.97e-05		0.000101615
618	0.003225		3.225e-05		0.000166619
619	0		0		0
620	0.000607		6.07e-06		3.1462e-05
621	0.000447		4.47e-06		2.32063e-05
622	0.002376		2.376e-05		0.00012355
623	0.000322		3.22e-06		1.67707e-05
624	0.000419		4.19e-06		2.18577e-05
625	0.006185		6.185e-05		0.000323166
626	0.004531		4.531e-05		0.000237124
627	0.002706		2.706e-05		0.000141841
628	0.003428		3.428e-05		0.000179973
629	0		0		0
630	0		0		0
631	0.000659		6.59e-06		3.47633e-05
632	0.002158		2.158e-05		0.000114018
633	0.00013		1.3e-06		6.87944e-06
634	0.00413		4.13e-05		0.0002189
635	0.005152		5.152e-05		0.000273499
636	0.003193		3.193e-05		0.000169771
637	0.004587		4.587e-05		0.000244272
638	0.008896		8.896e-05		0.000474484
639	0.000591		5.91e-06		3.15715e-05
640	0		0		0
641	0.001621		1.621e-05		8.68655e-05
642	0.001861		1.861e-05		9.98821e-05
643	0.003981		3.981e-05		0.000213998
644	0.003991		3.991e-05		0.000214869
645	0.003153		3.153e-05		0.000170016
646	0.000164		1.64e-06		8.85692e-06
647	0.000378		3.78e-06		2.04457e-05
648	0.002958		2.958e-05		0.000160243
649	0.002846		2.846e-05		0.000154414
650	0.004425		4.425e-05		0.000240454
651	0.004411		4.411e-05		0.000240062
652	0.003417		3.417e-05		0.000186251
653	0.002678		2.678e-05		0.000146194
654	0.000854		8.54e-06		4.66919e-05
655	0.009134		9.134e-05		0.00050016
656	0.001445		1.445e-05		7.92461e-05
657	0.002872		2.872e-05		0.000157745
658	0.004407		4.407e-05		0.000242424
659	0.004289		4.289e-05		0.000236291
660	0.002606		2.606e-05		0.000143789
661	0.00177		1.77e-05		9.78095e-05
662	0.004403		4.403e-05		0.000243676
663	0.003		3e-05		0.00016628
664	0.000286		2.86e-06		1.5876e-05
665	0.000463		4.63e-06		2.574e-05
666	0.005567		5.567e-05		0.000309957
667	0.000637		6.37e-06		3.55199e-05
668	0.001558		1.558e-05		8.70062e-05
669	0.003186		3.186e-05		0.000178188
670	0.002746		2.746e-05		0.000153809
671	0.005745		5.745e-05		0.000322269
672	0.007274		7.274e-05		0.000408648
673	0.002966		2.966e-05		0.000166875
674	0.003969		3.969e-05		0.000223639
675	0.000626		6.26e-06		3.53252e-05
676	0.00756		7.56e-05		0.000427243
677	0.001856		1.856e-05		0.000105044
678	0.002452		2.452e-05		0.000138981
679	0.001203		1.203e-05		6.82876e-05
680	1.3e-05		1.3e-07		7.39024e-07
681	5.5e-05		5.5e-07		3.13124e-06
682	0.002345		2.345e-05		0.000133701
683	0.00163		1.63e-05		9.3071e-05
684	0.006416		6.416e-05		0.000366882
685	0.004364		4.364e-05		0.000249909
686	0.000214		2.14e-06		1.22728e-05
687	0.004801		4.801e-05		0.000275737
688	4.8e-05		4.8e-07		2.76081e-06
689	0.001551		1.551e-05		8.93382e-05
690	0.005622		5.622e-05		0.000324299
691	0		0		0
692	0.005493		5.493e-05		0.000317777
693	0.001117		1.117e-05		6.47132e-05
694	0.004856		4.856e-05		0.000281737
695	0.001993		1.993e-05		0.000115797
696	0.000951		9.51e-06		5.53345e-05
697	0.001716		1.716e-05		9.99899e-05
698	0		0		0
699	0.002435		2.435e-05		0.000142293
700	0.004332		4.332e-05		0.000253509
701	0.002496		2.496e-05		0.000146275
702	6e-06		6e-08		3.52123e-07
703	0.003273		3.273e-05		0.000192357
704	0.002848		2.848e-05		0.000167617
705	0.000871		8.71e-06		5.1335e-05
706	0.000822		8.22e-06		4.85158e-05
707	0.007655		7.655e-05		0.00045245
708	0.001589		1.589e-05		9.4051e-05
709	0.00448		4.48e-05		0.00026554
710	0.005473		5.473e-05		0.000324855
711	0.004126		4.126e-05		0.000245248
712	0.002172		2.172e-05		0.000129284
713	0		0		0
714	0.0015		1.5e-05		8.95356e-05
715	0.002385		2.385e-05		0.000142561
716	0		0		0
717	0.004154		4.154e-05		0.000248996
718	0.003434		3.434e-05		0.000206125
719	0.004861		4.861e-05		0.000292187
720	0.000246		2.46e-06		1.48072e-05
721	0.007004		7.004e-05		0.00042217
722	0.005783		5.783e-05		0.000349057
723	0.001513		1.513e-05		9.145e-05
724	0.001536		1.536e-05		9.29686e-05
725	0.008353		8.353e-05		0.000506275
726	0.000939		9.39e-06		5.69913e-05
727	0.002062		2.062e-05		0.000125323
728	0.00099		9.9e-06		6.02522e-05
729	0.002555		2.555e-05		0.000155713
730	0.003023		3.023e-05		0.000184488
731	0		0		0
732	0.007054		7.054e-05		0.000431671
733	0.002499		2.499e-05		0.000153136
734	0.006054		6.054e-05		0.000371488
735	0.00408		4.08e-05		0.0002507
736	0.006321		6.321e-05		0.000388929
737	0.000625		6.25e-06		3.85082e-05
738	0.001906		1.906e-05		0.000117594
739	0.010682		0.00010682		0.000659938
740	0.004985		4.985e-05		0.000308392
741	0.002506		2.506e-05		0.000155241
742	0.000983		9.83e-06		6.09767e-05
743	0.00504		5.04e-05		0.000313059
744	0.001005		1.005e-05		6.25094e-05
745	0.009392		9.392e-05		0.000584953
746	0.008789		8.789e-05		0.000548131
747	0.012192		0.00012192		0.000761381
748	0.011159		0.00011159		0.000697804
749	0.005886		5.886e-05		0.00036856
750	0.005269		5.269e-05		0.000330366
751	0		0		0
752	0.006521		6.521e-05		0.000409957
753	0.008257		8.257e-05		0.000519785
754	0.009935		9.935e-05		0.000626247
755	0.009885		9.885e-05		0.000623921
756	0.002319		2.319e-05		0.000146565
757	0.00173		1.73e-05		0.000109483
758	0.008924		8.924e-05		0.000565503
759	0.008999		8.999e-05		0.000571008
760	0.004636		4.636e-05		0.000294553
761	0.016845		0.00016845		0.00107167
762	0.013904		0.00013904		0.000885729
763	0.000829		8.29e-06		5.28793e-05
764	0.0083		8.3e-05		0.000530124
765	0.01831		0.0001831		0.001171
766	0.000842		8.42e-06		5.39197e-05
767	0		0		0
768	0.009861		9.861e-05		0.000633124
769	0		0		0
770	0.000711		7.11e-06		4.57685e-05
771	0.004079		4.079e-05		0.000262914
772	0.010133		0.00010133		0.000653976
773	0.009473		9.473e-05		0.000612172
774	0.021182		0.00021182		0.00137061
775	0.011541		0.00011541		0.000747741
776	0.001044		1.044e-05		6.7728e-05
777	0.015614		0.00015614		0.00101424
778	0.017132		0.00017132		0.00111428
779	0.025543		0.00025543		0.00166347
780	0.020548		0.00020548		0.00133989
781	0.003089		3.089e-05		0.000201686
782	0.005082		5.082e-05		0.000332237
783	0.002825		2.825e-05		0.000184921
784	0.013992		0.00013992		0.000917069
785	0.007947		7.947e-05		0.00052153
786	0.019889		0.00019889		0.0013069
787	0.01701		0.0001701		0.00111914
788	0.014159		0.00014159		0.00093275
789	0.003802		3.802e-05		0.000250781
790	0.000981		9.81e-06		6.47892e-05
791	0.005611		5.611e-05		0.000371042
792	0.010636		0.00010636		0.000704222
793	0		0		0
794	0.02443		0.0002443		0.00162162
795	0.00475		4.75e-05		0.000315694
796	0.006952		6.952e-05		0.000462625
797	0.006839		6.839e-05		0.000455677
798	0.013357		0.00013357		0.000891083
799	0.027492		0.00027492		0.00183637
800	0.02369		0.0002369		0.00158439
801	0.021914		0.00021914		0.00146744
802	0.031117		0.00031117		0.00208631
803	0.000736		7.36e-06		4.94083e-05
804	0.001468		1.468e-05		9.86707e-05
805	0.027639		0.00027639		0.00186005
806	0.024817		0.00024817		0.00167221
807	0.0303		0.000303		0.0020442
808	0		0		0
809	0.004293		4.293e-05		0.000290346
810	0.002108		2.108e-05		0.000142745
811	0.01495		0.0001495		0.0010136
812	0.025241		0.00025241		0.00171344
813	0.001966		1.966e-05		0.000133623
814	0.021899		0.00021899		0.00149024
815	0.006985		6.985e-05		0.000475916
816	0.00313		3.13e-05		0.000213521
817	0.017105		0.00017105		0.00116829
818	0		0		0
819	0.001464		1.464e-05		0.000100238
820	0.015823		0.00015823		0.0010847
821	0.007239		7.239e-05		0.000496853
822	0.040581		0.00040581		0.00278869
823	0.010207		0.00010207		0.00070227
824	0.005614		5.614e-05		0.000386728
825	0.005642		5.642e-05		0.000389129
826	0.0074		7.4e-05		0.000510997
827	0.0129		0.000129		0.00089187
828	0.030857		0.00030857		0.00213595
829	0.023182		0.00023182		0.00160661
830	0.030331		0.00030331		0.00210461
831	0.003389		3.389e-05		0.000235439
832	0.007048		7.048e-05		0.000490225
833	0.013934		0.00013934		0.000970347
834	0.028077		0.00028077		0.0019576
835	0.022739		0.00022739		0.00158732
836	0.015951		0.00015951		0.00111481
837	0.025636		0.00025636		0.00179383
838	0.010842		0.00010842		0.000759556
839	0.014199		0.00014199		0.000995924
840	0		0		0
841	0.010161		0.00010161		0.000714396
842	0.007312		7.312e-05		0.0005147
843	0.001442		1.442e-05		0.000101625
844	0.032859		0.00032859		0.00231848
845	0.025774		0.00025774		0.00182073
846	0.002727		2.727e-05		0.000192869
847	0.021269		0.00021269		0.00150604
848	0.022549		0.00022549		0.00159856
849	0.037162		0.00037162		0.00263762
850	0.013799		0.00013799		0.000980557
851	0.00209		2.09e-05		0.00014869
852	0.015953		0.00015953		0.00113629
853	0.0248		0.000248		0.00176851
854	0.007908		7.908e-05		0.000564587
855	0.013076		0.00013076		0.000934646
856	0.023141		0.00023141		0.00165601
857	0.021732		0.00021732		0.00155699
858	0.008588		8.588e-05		0.000616007
859	0		0		0
860	0.023703		0.00023703		0.00170415
861	0.002279		2.279e-05		0.000164042
862	0.015044		0.00015044		0.00108412
863	0.012657		0.00012657		0.000913162
864	0.013014		0.00013014		0.000940006
865	0.005654		5.654e-05		0.000408863
866	0.0176		0.000176		0.0012742
867	0.028553		0.00028553		0.00206956
868	0.025735		0.00025735		0.00186746
869	0.015406		0.00015406		0.00111922
870	0.022074		0.00022074		0.00160549
871	0.002427		2.427e-05		0.000176723
872	0.019192		0.00019192		0.00139908
873	0.009156		9.156e-05		0.000668231
874	0.013454		0.00013454		0.000983035
875	0.022243		0.00022243		0.00162708
876	0.001513		1.513e-05		0.000110802
877	0.028459		0.00028459		0.00208653
878	0.012633		0.00012633		0.000927272
879	0.045457		0.00045457		0.00334038
880	0.019794		0.00019794		0.0014562
881	0.042825		0.00042825		0.00315413
882	0.005467		5.467e-05		0.00040311
883	0.050074		0.00050074		0.0036964
884	0		0		0
885	0.016364		0.00016364		0.00121071
886	0.020234		0.00020234		0.00149872
887	0.010772		0.00010772		0.000798778
888	0.006342		6.342e-05		0.00047081
889	0.019133		0.00019133		0.00142197
890	0.04592		0.0004592		0.00341663
891	0.026005		0.00026005		0.00193705
892	0.048359		0.00048359		0.00360619
893	0.027212		0.00027212		0.00203151
894	0.044962		0.00044962		0.00336039
895	0.014159		0.00014159		0.0010594
896	0.022965		0.00022965		0.00172021
897	0.030725		0.00030725		0.00230404
898	0.008954		8.954e-05		0.000672202
899	0.013518		0.00013518		0.00101596
900	0.006091		6.091e-05		0.000458287
901	0.039437		0.00039437		0.00297054
902	0.051891		0.00051891		0.00391296
903	0.018241		0.00018241		0.00137703
904	0.030498		0.00030498		0.00230487
905	0.022214		0.00022214		0.00168067
906	0.006581		6.581e-05		0.000498455
907	0.002244		2.244e-05		0.000170152
908	0.013282		0.00013282		0.00100822
909	0.0041		4.1e-05		0.000311569
910	0.041938		0.00041938		0.00319048
911	0.01202		0.0001202		0.000915438
912	0.010026		0.00010026		0.000764414
913	0.019337		0.00019337		0.00147593
914	0.035307		0.00035307		0.00269782
915	0.008241		8.241e-05		0.000630387
916	0.015899		0.00015899		0.00121751
917	0.002286		2.286e-05		0.000175248
918	0.03611		0.0003611		0.00277125
919	0.004644		4.644e-05		0.000356791
920	0.019353		0.00019353		0.00148848
921	0.016862		0.00016862		0.0012983
922	0.029863		0.00029863		0.00230182
923	0.003387		3.387e-05		0.00026135
924	0.038986		0.00038986		0.00301153
925	0.017381		0.00017381		0.00134407
926	0.003054		3.054e-05		0.000236421
927	0.039192		0.00039192		0.00303727
928	0.017259		0.00017259		0.00133897
929	0.022503		0.00022503		0.00174768
930	0.005624		5.624e-05		0.000437255
931	0.048834		0.00048834		0.00380083
932	0.017042		0.00017042		0.00132783
933	0.026349		0.00026349		0.00205519
934	0.063502		0.00063502		0.00495839
935	0.038054		0.00038054		0.00297453
936	0.026591		0.00026591		0.00208074
937	0.040875		0.00040875		0.00320187
938	0.067369		0.00067369		0.00528286
939	0.039784		0.00039784		0.00312306
940	0.04243		0.0004243		0.00333432
941	0.046098		0.00046098		0.00362642
942	0.049027		0.00049027		0.00386094
943	0.057848		0.00057848		0.00456044
944	0.009923		9.923e-05		0.000783107
945	0		0		0
946	0.069423		0.00069423		0.00549036
947	0.082457		0.00082457		0.00652805
948	5.3e-05		5.3e-07		4.2004e-06
949	0.044376		0.00044376		0.00352063
950	0.035386		0.00035386		0.00281036
951	0		0		0
952	0.030456		0.00030456		0.00242391
953	0.013767		0.00013767		0.00109683
954	0.064137		0.00064137		0.00511521
955	0.024157		0.00024157		0.00192865
956	0.040235		0.00040235		0.00321565
957	0.029134		0.00029134		0.00233087
958	0.007527		7.527e-05		0.000602828
959	0.037626		0.00037626		0.00301657
960	0.037077		0.00037077		0.00297565
961	0		0		0
962	0		0		0
963	0.001489		1.489e-05		0.000119875
964	0.060166		0.00060166		0.0048488
965	0.008025		8.025e-05		0.000647409
966	0.025806		0.00025806		0.00208403
967	0.01247		0.0001247		0.00100809
968	0.00562		5.62e-05		0.000454797
969	0.074917		0.00074917		0.00606891
970	0.030807		0.00030807		0.0024982
971	0.052262		0.00052262		0.0042424
972	0.04736		0.0004736		0.00384844
973	0.051771		0.00051771		0.0042112
974	0.012109		0.00012109		0.000985992
975	0.01677		0.0001677		0.00136692
976	0.02467		0.0002467		0.00201291
977	0.091235		0.00091235		0.00745182
978	0.085262		0.00085262		0.00697109
979	0.012926		0.00012926		0.00105792
980	0.037307		0.00037307		0.00305649
981	0		0		0
982	0		0		0
983	0.022416		0.00022416		0.00184212
984	0.053076		0.00053076		0.00436616
985	0.010329		0.00010329		0.000850552
986	0.051681		0.00051681		0.00426004
987	0.025646		0.00025646		0.00211613
988	0.019855		0.00019855		0.00163996
989	0.013074		0.00013074		0.00108096
990	0.098034		0.00098034		0.00811369
991	0.00208		2.08e-05		0.000172323
992	0.022709		0.00022709		0.00188328
993	0.042041		0.00042041		0.00349003
994	0.061854		0.00061854		0.00513997
995	0.000672		6.72e-06		5.58983e-05
996	0.09077		0.0009077		0.00755802
997	0.015012		0.00015012		0.00125124
998	0.097025		0.00097025		0.00809507
999	0.049764		0.00049764		0.00415611
1000	0.05763		0.0005763		0.00481787
Total (uW/cm^2):	39.086			Total (umol/m^2s):	1.68615

## Sheet: LED blue170mA
WINGER® WEPBL1-S1 Power LED Star blau (470nm) (340 mA & 170 mA)
	340 mA	170 mA		170 mA		170 mA
Wavelength [nm]		Irradiance [μW/cm^2]		Irradiance [W/m^2]		Photon Flux (μmol/m^2s)
300	0.016433	0.009788		9.788e-05		0.000245483
301	0.007898	0.016478		0.00016478		0.000414646
302	0.008478	0.006093		6.093e-05		0.000153831
303	0.012886	0.00527		5.27e-05		0.000133493
304	0.030543	0.000183		1.83e-06		4.65084e-06
305	0.005049	0.016371		0.00016371		0.000417428
306	0.010376	0.01856		0.0001856		0.000474794
307	0.001014	0.013473		0.00013473		0.000345787
308	0.032853	0.002213		2.213e-05		5.69821e-05
309	0.014678	0.011589		0.00011589		0.000299372
310	0.000608	0		0		0
311	0.00065	0		0		0
312	0.003651	0.010222		0.00010222		0.000266622
313	0.019263	0.018331		0.00018331		0.000479664
314	0.02006	0.027043		0.00027043		0.00070989
315	0.001424	0.005752		5.752e-05		0.000151473
316	0.00859	0.006314		6.314e-05		0.000166801
317	0.003457	0.000304		3.04e-06		8.05636e-06
318	0.014465	0.024009		0.00024009		0.000638274
319	0.008385	0.012851		0.00012851		0.000342716
320	0.002659	0.001179		1.179e-05		3.15406e-05
321	0.012667	0.008604		8.604e-05		0.000230894
322	0.003459	0.003901		3.901e-05		0.000105012
323	0	0.001824		1.824e-05		4.92531e-05
324	0.003486	0.009706		9.706e-05		0.000262901
325	0.003952	0.009763		9.763e-05		0.000265261
326	0.00464	0.00234		2.34e-05		6.37734e-05
327	0.018913	0.036873		0.00036873		0.001008
328	0.00716	0.007662		7.662e-05		0.000210098
329	0.022715	0		0		0
330	0.013061	0.000311		3.11e-06		8.57987e-06
331	0.000935	0.000858		8.58e-06		2.37422e-05
332	0.010886	0.001402		1.402e-05		3.89128e-05
333	0.022834	0.019186		0.00019186		0.000534115
334	0.014668	0.004907		4.907e-05		0.000137015
335	0.009668	0.003892		3.892e-05		0.000108999
336	0.005029	0.018021		0.00018021		0.000506203
337	0.004535	0.000877		8.77e-06		2.47079e-05
338	0.00727	2.3e-05		2.3e-07		6.49906e-07
339	0.017618	0.001191		1.191e-05		3.37534e-05
340	0.014999	0.013129		0.00013129		0.000373179
341	0.009867	0.010943		0.00010943		0.000311959
342	0.009011	0.000897		8.97e-06		2.56463e-05
343	0.008989	0.001579		1.579e-05		4.52775e-05
344	0.003595	0.00098		9.8e-06		2.81832e-05
345	0.01214	0.005206		5.206e-05		0.000150151
346	0.025419	0.016066		0.00016066		0.000464719
347	0.021798	0.007369		7.369e-05		0.000213769
348	0.002783	0.005836		5.836e-05		0.000169786
349	0.008995	0.013665		0.00013665		0.000398696
350	0.004279	0.000656		6.56e-06		1.91946e-05
351	0.004238	0.001775		1.775e-05		5.20849e-05
352	0.008839	0.00065		6.5e-06		1.91277e-05
353	0.018259	0.003043		3.043e-05		8.98014e-05
354	0.018844	0.015299		0.00015299		0.000452765
355	0.012338	0.002374		2.374e-05		7.04556e-05
356	0.009387	0.001635		1.635e-05		4.86602e-05
357	1.2e-05	0.084673		0.00084673		0.00252708
358	0.013218	0.008186		8.186e-05		0.000244997
359	0.009275	0.009271		9.271e-05		0.000278245
360	0.016127	0.004243		4.243e-05		0.000127697
361	0.007934	0.001945		1.945e-05		5.86993e-05
362	0.001898	0		0		0
363	0.005597	0		0		0
364	0.003239	0.001012		1.012e-05		3.07956e-05
365	0.005117	0.00414		4.14e-05		0.000126328
366	0.002013	0		0		0
367	0.00031	0		0		0
368	0.009969	0.00093		9.3e-06		2.86113e-05
369	0.009708	0.007173		7.173e-05		0.000221276
370	0.000678	0.002803		2.803e-05		8.67024e-05
371	0.000661	0.000794		7.94e-06		2.46264e-05
372	0.004082	0.001971		1.971e-05		6.12965e-05
373	0.001487	0.000502		5.02e-06		1.56538e-05
374	0.009479	0.002527		2.527e-05		7.90102e-05
375	0.005675	0.0014		1.4e-05		4.389e-05
376	0.005426	0.005805		5.805e-05		0.000182472
377	0.000438	0.000621		6.21e-06		1.95722e-05
378	0.000997	0.002091		2.091e-05		6.60773e-05
379	0.000997	0.000311		3.11e-06		9.85385e-06
380	0.002575	0.002002		2.002e-05		6.35995e-05
381	0.000626	0.000797		7.97e-06		2.53857e-05
382	0.003684	0		0		0
383	0.002274	0.003462		3.462e-05		0.000110849
384	0.002069	0.005711		5.711e-05		0.000183337
385	0.001502	0.000556		5.56e-06		1.78954e-05
386	0.003886	0.004454		4.454e-05		0.000143729
387	0.006119	0.003657		3.657e-05		0.000118316
388	0.003388	0.000574		5.74e-06		1.86187e-05
389	0.004303	0.001542		1.542e-05		5.01465e-05
390	0.004049	0.000391		3.91e-06		1.27482e-05
391	0.008278	0.000158		1.58e-06		5.16464e-06
392	0.002249	0.002746		2.746e-05		8.99897e-05
393	0.000708	0		0		0
394	0.000763	0.00256		2.56e-05		8.43223e-05
395	0.004131	0.001259		1.259e-05		4.15747e-05
396	0.003648	0.000939		9.39e-06		3.10862e-05
397	0.0025	0.000173		1.73e-06		5.74173e-06
398	0.005221	0.001071		1.071e-05		3.56352e-05
399	0.003086	0.000861		8.61e-06		2.87199e-05
400	0.006729	0.004824		4.824e-05		0.000161315
401	0.004957	0.000994		9.94e-06		3.33225e-05
402	0.002277	0.001671		1.671e-05		5.61576e-05
403	0.004643	0.004612		4.612e-05		0.000155382
404	0.002957	0.000273		2.73e-06		9.22041e-06
405	0.001983	0.001416		1.416e-05		4.79429e-05
406	0.004496	0.003409		3.409e-05		0.000115707
407	0.001167	0.001404		1.404e-05		4.77714e-05
408	0.005338	0.004413		4.413e-05		0.000150522
409	0.004854	0.001512		1.512e-05		5.16989e-05
410	0.005883	0.002052		2.052e-05		7.03344e-05
411	0.00715	0.00189		1.89e-05		6.49396e-05
412	0.007203	0.001111		1.111e-05		3.82664e-05
413	0.007202	0.003519		3.519e-05		0.0001215
414	0.007643	0.003272		3.272e-05		0.000113245
415	0.008292	0.00378		3.78e-05		0.000131143
416	0.012424	0.004056		4.056e-05		0.000141058
417	0.01184	0.003928		3.928e-05		0.000136935
418	0.01495	0.007803		7.803e-05		0.000272674
419	0.018128	0.00564		5.64e-05		0.00019756
420	0.020636	0.007325		7.325e-05		0.000257195
421	0.024766	0.009482		9.482e-05		0.000333725
422	0.03055	0.013261		0.00013261		0.000467837
423	0.032976	0.013028		0.00013028		0.000460707
424	0.039139	0.014811		0.00014811		0.000524997
425	0.046547	0.018214		0.00018214		0.000647143
426	0.054333	0.023052		0.00023052		0.000820965
427	0.064504	0.027454		0.00027454		0.000980031
428	0.074551	0.030457		0.00030457		0.00108978
429	0.090477	0.037765		0.00037765		0.00135442
430	0.108514	0.046398		0.00046398		0.00166792
431	0.121564	0.051101		0.00051101		0.00184125
432	0.144594	0.059916		0.00059916		0.00216388
433	0.166905	0.069705		0.00069705		0.00252324
434	0.197584	0.086105		0.00086105		0.0031241
435	0.225584	0.096578		0.00096578		0.00351216
436	0.256804	0.117347		0.00117347		0.00427725
437	0.292694	0.12775		0.0012775		0.00466712
438	0.339214	0.152271		0.00152271		0.00557568
439	0.388262	0.170535		0.00170535		0.0062587
440	0.43768	0.19416		0.0019416		0.00714198
441	0.495767	0.226111		0.00226111		0.00833617
442	0.573791	0.258121		0.00258121		0.00953788
443	0.657249	0.304931		0.00304931		0.0112931
444	0.755786	0.356046		0.00356046		0.0132159
445	0.850962	0.4035		0.004035		0.015011
446	0.941287	0.450473		0.00450473		0.0167962
447	1.05483	0.517082		0.00517082		0.0193229
448	1.15661	0.575352		0.00575352		0.0215485
449	1.24822	0.628311		0.00628311		0.0235845
450	1.31328	0.678104		0.00678104		0.0255103
451	1.34918	0.709131		0.00709131		0.0267368
452	1.37508	0.733836		0.00733836		0.0277296
453	1.38208	0.749957		0.00749957		0.0284015
454	1.36513	0.743053		0.00743053		0.0282021
455	1.28783	0.713665		0.00713665		0.0271464
456	1.18434	0.658162		0.00658162		0.0250902
457	1.0814	0.603182		0.00603182		0.0230447
458	0.987167	0.553725		0.00553725		0.0212015
459	0.898014	0.498965		0.00498965		0.0191465
460	0.812781	0.44935		0.0044935		0.0172802
461	0.726672	0.395665		0.00395665		0.0152488
462	0.657413	0.358474		0.00358474		0.0138454
463	0.605803	0.330321		0.00330321		0.0127857
464	0.566176	0.303255		0.00303255		0.0117634
465	0.522482	0.286946		0.00286946		0.0111547
466	0.486356	0.263228		0.00263228		0.0102547
467	0.447844	0.245796		0.00245796		0.00959617
468	0.407877	0.226453		0.00226453		0.00885993
469	0.374667	0.208153		0.00208153		0.00816135
470	0.343394	0.18846		0.0018846		0.00740497
471	0.311401	0.171525		0.00171525		0.0067539
472	0.276136	0.154588		0.00154588		0.00609992
473	0.244777	0.13725		0.0013725		0.00542725
474	0.21821	0.120896		0.00120896		0.00479067
475	0.194645	0.105719		0.00105719		0.0041981
476	0.174773	0.095052		0.00095052		0.00378246
477	0.159023	0.085846		0.00085846		0.0034233
478	0.141467	0.078185		0.00078185		0.00312434
479	0.126824	0.069201		0.00069201		0.00277111
480	0.113807	0.059949		0.00059949		0.00240563
481	0.102871	0.054872		0.00054872		0.00220649
482	0.094062	0.047654		0.00047654		0.00192023
483	0.086756	0.047078		0.00047078		0.00190095
484	0.077957	0.040812		0.00040812		0.00165135
485	0.074636	0.037734		0.00037734		0.00152996
486	0.066319	0.036064		0.00036064		0.00146527
487	0.060383	0.034743		0.00034743		0.0014145
488	0.055396	0.029795		0.00029795		0.00121554
489	0.051896	0.027206		0.00027206		0.00111219
490	0.043538	0.022689		0.00022689		0.000929432
491	0.043278	0.023045		0.00023045		0.000945942
492	0.03706	0.020138		0.00020138		0.0008283
493	0.033004	0.015871		0.00015871		0.00065412
494	0.030853	0.023129		0.00023129		0.000955191
495	0.027346	0.013535		0.00013535		0.000560105
496	0.026598	0.013661		0.00013661		0.000566462
497	0.024945	0.014434		0.00014434		0.000599721
498	0.023038	0.013616		0.00013616		0.000566872
499	0.020164	0.010041		0.00010041		0.000418874
500	0.017089	0.007937		7.937e-05		0.000331767
501	0.021285	0.011425		0.00011425		0.00047852
502	0.015576	0.010523		0.00010523		0.000441621
503	0.01644	0.00831		8.31e-05		0.000349442
504	0.014735	0.007817		7.817e-05		0.000329365
505	0.014705	0.006014		6.014e-05		0.000253899
506	0.013141	0.007517		7.517e-05		0.000317981
507	0.014497	0.008072		8.072e-05		0.000342133
508	0.011176	0.003127		3.127e-05		0.0001328
509	0.010619	0.003841		3.841e-05		0.000163444
510	0.012582	0.006755		6.755e-05		0.000288006
511	0.008391	0.005077		5.077e-05		0.000216887
512	0.009282	0.005347		5.347e-05		0.000228869
513	0.010475	0.005318		5.318e-05		0.000228072
514	0.009051	0.003974		3.974e-05		0.000170764
515	0.008002	0.005184		5.184e-05		0.000223192
516	0.01172	0.006542		6.542e-05		0.000282206
517	0.007233	0.003614		3.614e-05		0.000156201
518	0.008388	0.003464		3.464e-05		0.000150008
519	0.005499	0.004719		4.719e-05		0.00020475
520	0.004324	0.002627		2.627e-05		0.000114201
521	0.008172	0.005923		5.923e-05		0.00025798
522	0.005937	0.002033		2.033e-05		8.87185e-05
523	0.00558	0.003733		3.733e-05		0.000163217
524	0.010173	0.003158		3.158e-05		0.000138341
525	0.00597	0.002075		2.075e-05		9.10717e-05
526	0.00465	0.000801		8.01e-06		3.52229e-05
527	0.003743	0.003245		3.245e-05		0.000142966
528	0.004218	0.000248		2.48e-06		1.09469e-05
529	0.003075	0.000644		6.44e-06		2.84805e-05
530	0.005411	0.002193		2.193e-05		9.71674e-05
531	0.006356	0.004843		4.843e-05		0.000214989
532	0.004023	0.002064		2.064e-05		9.17968e-05
533	0.005265	0.001351		1.351e-05		6.01989e-05
534	0.005252	0.003303		3.303e-05		0.000147454
535	0.003304	7.2e-05		7.2e-07		3.22027e-06
536	0.003527	0.001809		1.809e-05		8.10606e-05
537	0.003872	0.002272		2.272e-05		0.000101997
538	0.0044	0.002892		2.892e-05		0.000130073
539	0.00267	0.003812		3.812e-05		0.00017177
540	0.003541	0.002427		2.427e-05		0.000109564
541	0.001827	0.001692		1.692e-05		7.65251e-05
542	0.003012	0.00031		3.1e-06		1.40465e-05
543	0.004578	0.000618		6.18e-06		2.8054e-05
544	0.006454	0.002186		2.186e-05		9.94158e-05
545	0.002704	0.00163		1.63e-05		7.42661e-05
546	0.003543	0.002154		2.154e-05		9.83206e-05
547	0.002724	0.000499		4.99e-06		2.28189e-05
548	0.001183	0.0005		5e-06		2.29064e-05
549	0.00281	0.002586		2.586e-05		0.000118688
550	0.003374	0.0001		1e-06		4.598e-06
551	0.002465	0.000807		8.07e-06		3.71733e-05
552	0.002035	0.002136		2.136e-05		9.85704e-05
553	0.001672	0.000903		9.03e-06		4.17464e-05
554	0.00376	0.001633		1.633e-05		7.56314e-05
555	0.00025	0		0		0
556	0.002305	0.000885		8.85e-06		4.11362e-05
557	0.002362	0.000256		2.56e-06		1.19207e-05
558	0.002488	0.000736		7.36e-06		3.43335e-05
559	0.002915	0.001386		1.386e-05		6.47711e-05
560	0.002496	0.002312		2.312e-05		0.000108239
561	0.003858	0.003229		3.229e-05		0.000151439
562	0.003638	0.002069		2.069e-05		9.72082e-05
563	0.004032	0.001546		1.546e-05		7.27653e-05
564	0.001685	0.000618		6.18e-06		2.91389e-05
565	0.000891	0.000268		2.68e-06		1.26587e-05
566	0.000796	0.000132		1.32e-06		6.24592e-06
567	0.003618	0.001281		1.281e-05		6.07209e-05
568	0.002997	0.002629		2.629e-05		0.000124838
569	0.001702	0.002631		2.631e-05		0.000125152
570	0.003292	0.002599		2.599e-05		0.000123848
571	0.002446	0.001971		1.971e-05		9.40869e-05
572	0.001391	0		0		0
573	0.001517	0.000238		2.38e-06		1.14009e-05
574	0.002074	0.000226		2.26e-06		1.08449e-05
575	0.000657	8.3e-05		8.3e-07		3.98981e-06
576	0.000176	0.000446		4.46e-06		2.14765e-05
577	0.001066	0		0		0
578	0.000472	0		0		0
579	0.004312	0.003138		3.138e-05		0.000151893
580	0.001152	0.000994		9.94e-06		4.81971e-05
581	0.004006	0.000264		2.64e-06		1.28229e-05
582	0.001352	0.00109		1.09e-05		5.30342e-05
583	0.001414	0.00117		1.17e-05		5.70244e-05
584	0.003994	0.001938		1.938e-05		9.46178e-05
585	0.00264	0.003937		3.937e-05		0.000192543
586	0.000586	0.000381		3.81e-06		1.8665e-05
587	0.002934	0.000206		2.06e-06		1.01091e-05
588	0.006071	0.002602		2.602e-05		0.000127906
589	0.000286	0.000457		4.57e-06		2.25029e-05
590	0.002851	0.001562		1.562e-05		7.70441e-05
591	0.003317	2.9e-05		2.9e-07		1.43282e-06
592	0.003034	0.003255		3.255e-05		0.000161094
593	0.004028	0.002302		2.302e-05		0.000114121
594	0.001978	0.004706		4.706e-05		0.000233692
595	0.001513	0.001892		1.892e-05		9.41119e-05
596	0.004442	0.002944		2.944e-05		0.000146687
597	0.002229	0.002251		2.251e-05		0.000112346
598	0.000598	0.000552		5.52e-06		2.7596e-05
599	0.00408	0.001632		1.632e-05		8.17247e-05
600	0.002363	0		0		0
601	0.004737	0.002856		2.856e-05		0.000143496
602	0.001869	0		0		0
603	0	0		0		0
604	0.001597	0.000626		6.26e-06		3.16095e-05
605	0.000121	0.000332		3.32e-06		1.67919e-05
606	0.000303	6.3e-05		6.3e-07		3.19168e-06
607	0	0		0		0
608	0.001612	0.00118		1.18e-05		5.9978e-05
609	0	0.001799		1.799e-05		9.15914e-05
610	0.003078	0.001909		1.909e-05		9.73514e-05
611	0.002597	0.001218		1.218e-05		6.2215e-05
612	0.002051	0.000384		3.84e-06		1.96467e-05
613	0.003939	0.001295		1.295e-05		6.63646e-05
614	0.002371	0		0		0
615	0.001594	0.000475		4.75e-06		2.44217e-05
616	0.001799	0.00195		1.95e-05		0.00010042
617	0.00197	0.000238		2.38e-06		1.22763e-05
618	0.003225	0.004148		4.148e-05		0.000214306
619	0	0.001307		1.307e-05		6.76352e-05
620	0.000607	0.000885		8.85e-06		4.58713e-05
621	0.000447	0		0		0
622	0.002376	0.002332		2.332e-05		0.000121262
623	0.000322	0.000492		4.92e-06		2.56247e-05
624	0.000419	0.000669		6.69e-06		3.48993e-05
625	0.006185	0.00797		7.97e-05		0.000416433
626	0.004531	0.00125		1.25e-05		6.5417e-05
627	0.002706	0.0024		2.4e-05		0.000125801
628	0.003428	0.003251		3.251e-05		0.00017068
629	0	0		0		0
630	0	0		0		0
631	0.000659	0		0		0
632	0.002158	0.002088		2.088e-05		0.00011032
633	0.00013	9.7e-05		9.7e-07		5.13312e-06
634	0.00413	0.003936		3.936e-05		0.000208617
635	0.005152	0.004598		4.598e-05		0.000244089
636	0.003193	0.002295		2.295e-05		0.000122024
637	0.004587	0.000313		3.13e-06		1.66683e-05
638	0.008896	0.000969		9.69e-06		5.16834e-05
639	0.000591	0		0		0
640	0	0		0		0
641	0.001621	0.001603		1.603e-05		8.59009e-05
642	0.001861	0.002901		2.901e-05		0.0001557
643	0.003981	5e-06		5e-08		2.68774e-07
644	0.003991	0.002466		2.466e-05		0.000132765
645	0.003153	0.001361		1.361e-05		7.33878e-05
646	0.000164	0.000337		3.37e-06		1.81999e-05
647	0.000378	0.001194		1.194e-05		6.45825e-05
648	0.002958	0		0		0
649	0.002846	0		0		0
650	0.004425	0.003352		3.352e-05		0.000182148
651	0.004411	0.004943		4.943e-05		0.000269016
652	0.003417	0.000705		7.05e-06		3.84276e-05
653	0.002678	0		0		0
654	0.000854	0.000622		6.22e-06		3.40075e-05
655	0.009134	0.000375		3.75e-06		2.05343e-05
656	0.001445	0.000872		8.72e-06		4.78219e-05
657	0.002872	0.001924		1.924e-05		0.000105676
658	0.004407	0.001725		1.725e-05		9.48902e-05
659	0.004289	0.002696		2.696e-05		0.000148529
660	0.002606	0.001147		1.147e-05		6.32869e-05
661	0.00177	0.000758		7.58e-06		4.18868e-05
662	0.004403	0.00258		2.58e-05		0.000142785
663	0.003	8.3e-05		8.3e-07		4.60042e-06
664	0.000286	0.001019		1.019e-05		5.65651e-05
665	0.000463	0.00061		6.1e-06		3.39123e-05
666	0.005567	0.004648		4.648e-05		0.000258789
667	0.000637	0.000617		6.17e-06		3.44047e-05
668	0.001558	0.003052		3.052e-05		0.000170438
669	0.003186	0.001397		1.397e-05		7.8132e-05
670	0.002746	0.001786		1.786e-05		0.000100037
671	0.005745	0.001949		1.949e-05		0.00010933
672	0.007274	0.001519		1.519e-05		8.53362e-05
673	0.002966	0.000769		7.69e-06		4.32661e-05
674	0.003969	0.004423		4.423e-05		0.00024922
675	0.000626	0		0		0
676	0.00756	0.004794		4.794e-05		0.000270926
677	0.001856	0.005418		5.418e-05		0.000306644
678	0.002452	0.001729		1.729e-05		9.80011e-05
679	0.001203	0		0		0
680	1.3e-05	0.000108		1.08e-06		6.13958e-06
681	5.5e-05	0.001538		1.538e-05		8.75608e-05
682	0.002345	0.003218		3.218e-05		0.000183475
683	0.00163	0.000468		4.68e-06		2.67222e-05
684	0.006416	0.005052		5.052e-05		0.000288885
685	0.004364	0		0		0
686	0.000214	0.001974		1.974e-05		0.000113208
687	0.004801	0.00263		2.63e-05		0.000151049
688	4.8e-05	0.000267		2.67e-06		1.5357e-05
689	0.001551	0.000673		6.73e-06		3.87651e-05
690	0.005622	0.001148		1.148e-05		6.62212e-05
691	0	0.002665		2.665e-05		0.000153951
692	0.005493	0.003271		3.271e-05		0.000189231
693	0.001117	0.001767		1.767e-05		0.000102371
694	0.004856	0.002849		2.849e-05		0.000165294
695	0.001993	0		0		0
696	0.000951	0.000147		1.47e-06		8.55328e-06
697	0.001716	0.00017		1.7e-06		9.90576e-06
698	0	0.000108		1.08e-06		6.3021e-06
699	0.002435	0.001542		1.542e-05		9.01089e-05
700	0.004332	0.003561		3.561e-05		0.00020839
701	0.002496	0.003609		3.609e-05		0.0002115
702	6e-06	0.002148		2.148e-05		0.00012606
703	0.003273	0		0		0
704	0.002848	0.002461		2.461e-05		0.000144841
705	0.000871	0.001634		1.634e-05		9.63047e-05
706	0.000822	0.000505		5.05e-06		2.98059e-05
707	0.007655	0.003167		3.167e-05		0.000187186
708	0.001589	0.000847		8.47e-06		5.01329e-05
709	0.00448	0.002861		2.861e-05		0.000169578
710	0.005473	0.003618		3.618e-05		0.00021475
711	0.004126	0.0037		3.7e-05		0.000219927
712	0.002172	0.009147		9.147e-05		0.000544459
713	0	0.000316		3.16e-06		1.88357e-05
714	0.0015	0.002952		2.952e-05		0.000176206
715	0.002385	9.1e-05		9.1e-07		5.43943e-06
716	0	0.000165		1.65e-06		9.8765e-06
717	0.004154	0.00481		4.81e-05		0.000288317
718	0.003434	0.002801		2.801e-05		0.000168129
719	0.004861	0.006033		6.033e-05		0.000362634
720	0.000246	0.000139		1.39e-06		8.36669e-06
721	0.007004	0.003235		3.235e-05		0.000194992
722	0.005783	0.002394		2.394e-05		0.0001445
723	0.001513	0.002007		2.007e-05		0.000121309
724	0.001536	0.004817		4.817e-05		0.000291556
725	0.008353	0.001324		1.324e-05		8.02476e-05
726	0.000939	0.00028		2.8e-06		1.69942e-05
727	0.002062	0		0		0
728	0.00099	0.001457		1.457e-05		8.86742e-05
729	0.002555	0.000169		1.69e-06		1.02996e-05
730	0.003023	0.001478		1.478e-05		9.01994e-05
731	0	0		0		0
732	0.007054	0.001819		1.819e-05		0.000111314
733	0.002499	0		0		0
734	0.006054	0		0		0
735	0.00408	0.000808		8.08e-06		4.96484e-05
736	0.006321	0.006803		6.803e-05		0.000418586
737	0.000625	0.004888		4.888e-05		0.000301165
738	0.001906	0.011784		0.00011784		0.000727035
739	0.010682	0.007786		7.786e-05		0.000481022
740	0.004985	0.001918		1.918e-05		0.000118655
741	0.002506	0.002937		2.937e-05		0.00018194
742	0.000983	0.000629		6.29e-06		3.90176e-05
743	0.00504	0.004762		4.762e-05		0.000295791
744	0.001005	0.000856		8.56e-06		5.32418e-05
745	0.009392	0.005284		5.284e-05		0.000329098
746	0.008789	0.003691		3.691e-05		0.000230191
747	0.012192	0.00248		2.48e-05		0.000154874
748	0.011159	0.007622		7.622e-05		0.000476625
749	0.005886	0.00753		7.53e-05		0.000471501
750	0.005269	0.005176		5.176e-05		0.000324535
751	0	1e-05		1e-07		6.27836e-07
752	0.006521	1e-06		1e-08		6.28672e-08
753	0.008257	0.00491		4.91e-05		0.000309088
754	0.009935	0.004048		4.048e-05		0.000255163
755	0.009885	0.002881		2.881e-05		0.000181843
756	0.002319	0.000283		2.83e-06		1.78861e-05
757	0.00173	0.000182		1.82e-06		1.15179e-05
758	0.008924	0.002713		2.713e-05		0.00017192
759	0.008999	0.002915		2.915e-05		0.000184964
760	0.004636	0.001018		1.018e-05		6.46796e-05
761	0.016845	0.004349		4.349e-05		0.000276682
762	0.013904	0.006119		6.119e-05		0.0003898
763	0.000829	0.000453		4.53e-06		2.88954e-05
764	0.0083	0.006633		6.633e-05		0.000423652
765	0.01831	0.009279		9.279e-05		0.000593429
766	0.000842	0		0		0
767	0	0		0		0
768	0.009861	0.006095		6.095e-05		0.000391328
769	0	0.0002		2e-06		1.28577e-05
770	0.000711	0.001959		1.959e-05		0.000126105
771	0.004079	0.00045		4.5e-06		2.9005e-05
772	0.010133	0		0		0
773	0.009473	0.002715		2.715e-05		0.000175451
774	0.021182	0.014407		0.00014407		0.000932225
775	0.011541	0.001864		1.864e-05		0.000120769
776	0.001044	0.006242		6.242e-05		0.000404941
777	0.015614	0.011557		0.00011557		0.00075071
778	0.017132	0.00593		5.93e-05		0.000385692
779	0.025543	0.009053		9.053e-05		0.000589571
780	0.020548	0.004641		4.641e-05		0.00030263
781	0.003089	0.002996		2.996e-05		0.000195614
782	0.005082	0.000952		9.52e-06		6.22372e-05
783	0.002825	0		0		0
784	0.013992	0.01379		0.0001379		0.00090383
785	0.007947	0.019948		0.00019948		0.00130911
786	0.019889	0.015423		0.00015423		0.00101344
787	0.01701	0.016704		0.00016704		0.00109901
788	0.014159	0.014629		0.00014629		0.000963712
789	0.003802	0.002961		2.961e-05		0.000195309
790	0.000981	0.000518		5.18e-06		3.42108e-05
791	0.005611	0.002961		2.961e-05		0.000195804
792	0.010636	0.001086		1.086e-05		7.19054e-05
793	0	0		0		0
794	0.02443	0.012583		0.00012583		0.000835239
795	0.00475	0.008925		8.925e-05		0.000593173
796	0.006952	0.008712		8.712e-05		0.000579745
797	0.006839	0.006657		6.657e-05		0.000443551
798	0.013357	0.016701		0.00016701		0.00111417
799	0.027492	0.000293		2.93e-06		1.95713e-05
800	0.02369	0.003512		3.512e-05		0.000234883
801	0.021914	0.006126		6.126e-05		0.000410219
802	0.031117	0.010737		0.00010737		0.000719886
803	0.000736	0		0		0
804	0.001468	0.008065		8.065e-05		0.000542084
805	0.027639	0.018847		0.00018847		0.00126837
806	0.024817	0.015525		0.00015525		0.0010461
807	0.0303	0.009288		9.288e-05		0.000626617
808	0	0.010258		0.00010258		0.000692916
809	0.004293	0.003457		3.457e-05		0.000233805
810	0.002108	8.3e-05		8.3e-07		5.62043e-06
811	0.01495	0.005033		5.033e-05		0.000341235
812	0.025241	0.01927		0.0001927		0.00130811
813	0.001966	0.015272		0.00015272		0.00103799
814	0.021899	0.014195		0.00014195		0.000965975
815	0.006985	0.018894		0.00018894		0.00128732
816	0.00313	0.004484		4.484e-05		0.000305888
817	0.017105	0.016274		0.00016274		0.00111153
818	0	0.000514		5.14e-06		3.51498e-05
819	0.001464	0.005827		5.827e-05		0.000398965
820	0.015823	0.000368		3.68e-06		2.52271e-05
821	0.007239	0.003691		3.691e-05		0.000253334
822	0.040581	0.027413		0.00027413		0.0018838
823	0.010207	0.010904		0.00010904		0.000750226
824	0.005614	0.015883		0.00015883		0.00109412
825	0.005642	0.022369		0.00022369		0.00154279
826	0.0074	0		0		0
827	0.0129	0.015828		0.00015828		0.0010943
828	0.030857	0.007392		7.392e-05		0.00051168
829	0.023182	0.000577		5.77e-06		3.99886e-05
830	0.030331	0.01383		0.0001383		0.000959636
831	0.003389	0.001042		1.042e-05		7.23894e-05
832	0.007048	0.000318		3.18e-06		2.21186e-05
833	0.013934	0.010543		0.00010543		0.000734202
834	0.028077	0.019513		0.00019513		0.00136049
835	0.022739	0.000802		8.02e-06		5.59844e-05
836	0.015951	0.024999		0.00024999		0.00174717
837	0.025636	0.00767		7.67e-05		0.000536694
838	0.010842	0		0		0
839	0.014199	0.003009		3.009e-05		0.000211052
840	0	0.001022		1.022e-05		7.17689e-05
841	0.010161	0.000332		3.32e-06		2.33421e-05
842	0.007312	0.000483		4.83e-06		3.39989e-05
843	0.001442	0		0		0
844	0.032859	0.025424		0.00025424		0.00179388
845	0.025774	0.030762		0.00030762		0.00217309
846	0.002727	0.0038		3.8e-05		0.000268757
847	0.021269	0		0		0
848	0.022549	0.011585		0.00011585		0.000821293
849	0.037162	0.021052		0.00021052		0.0014942
850	0.013799	0.001864		1.864e-05		0.000132456
851	0.00209	0.000544		5.44e-06		3.87021e-05
852	0.015953	0.001152		1.152e-05		8.20537e-05
853	0.0248	0		0		0
854	0.007908	0.000873		8.73e-06		6.23273e-05
855	0.013076	0		0		0
856	0.023141	0.004643		4.643e-05		0.000332261
857	0.021732	0.019281		0.00019281		0.00138139
858	0.008588	0.035813		0.00035813		0.00256882
859	0	0.002721		2.721e-05		0.000195402
860	0.023703	0.015861		0.00015861		0.00114034
861	0.002279	0.006032		6.032e-05		0.000434181
862	0.015044	0.000211		2.11e-06		1.52053e-05
863	0.012657	0.003639		3.639e-05		0.000262542
864	0.013014	0.014405		0.00014405		0.00104048
865	0.005654	0.012596		0.00012596		0.000910867
866	0.0176	0.012203		0.00012203		0.000883468
867	0.028553	0		0		0
868	0.025735	0.009941		9.941e-05		0.000721367
869	0.015406	0.037154		0.00037154		0.00269918
870	0.022074	0.000171		1.71e-06		1.24372e-05
871	0.002427	0.016259		0.00016259		0.00118391
872	0.019192	0.011506		0.00011506		0.000838778
873	0.009156	0.001183		1.183e-05		8.63387e-05
874	0.013454	0.022909		0.00022909		0.00167388
875	0.022243	0.012679		0.00012679		0.000927469
876	0.001513	0.015693		0.00015693		0.00114925
877	0.028459	0.016851		0.00016851		0.00123547
878	0.012633	0.037655		0.00037655		0.00276391
879	0.045457	0.025025		0.00025025		0.00183895
880	0.019794	0.002819		2.819e-05		0.000207388
881	0.042825	0.022167		0.00022167		0.00163264
882	0.005467	0		0		0
883	0.050074	0.01874		0.0001874		0.00138336
884	0	0		0		0
885	0.016364	8.2e-05		8.2e-07		6.06685e-06
886	0.020234	0.014247		0.00014247		0.00105527
887	0.010772	0.00599		5.99e-05		0.000444178
888	0.006342	0.015716		0.00015716		0.00116671
889	0.019133	0.003559		3.559e-05		0.000264506
890	0.04592	0.06468		0.0006468		0.00481245
891	0.026005	0.029764		0.00029764		0.00221705
892	0.048359	0.047203		0.00047203		0.00351998
893	0.027212	0.003322		3.322e-05		0.000248003
894	0.044962	0.014625		0.00014625		0.00109305
895	0.014159	0.001642		1.642e-05		0.000122858
896	0.022965	0.00273		2.73e-05		0.000204492
897	0.030725	0.003915		3.915e-05		0.000293583
898	0.008954	0.011301		0.00011301		0.000848398
899	0.013518	0.010209		0.00010209		0.000767272
900	0.006091	0.000815		8.15e-06		6.13206e-05
901	0.039437	0.013731		0.00013731		0.00103427
902	0.051891	0.052838		0.00052838		0.00398437
903	0.018241	0.026922		0.00026922		0.00203236
904	0.030498	0.023735		0.00023735		0.00179376
905	0.022214	0.001242		1.242e-05		9.39672e-05
906	0.006581	0		0		0
907	0.002244	0		0		0
908	0.013282	0		0		0
909	0.0041	0.006455		6.455e-05		0.000490531
910	0.041938	0.042499		0.00042499		0.00323315
911	0.01202	0		0		0
912	0.010026	0.009639		9.639e-05		0.000734908
913	0.019337	0.008405		8.405e-05		0.000641527
914	0.035307	0.004498		4.498e-05		0.000343694
915	0.008241	0.003686		3.686e-05		0.000281957
916	0.015899	0.020651		0.00020651		0.0015814
917	0.002286	0.003201		3.201e-05		0.000245393
918	0.03611	0.017535		0.00017535		0.00134572
919	0.004644	0		0		0
920	0.019353	0.02144		0.0002144		0.00164899
921	0.016862	0.005028		5.028e-05		0.000387134
922	0.029863	0.011915		0.00011915		0.000918399
923	0.003387	0		0		0
924	0.038986	0.019523		0.00019523		0.00150808
925	0.017381	0		0		0
926	0.003054	0.010344		0.00010344		0.000800766
927	0.039192	0.008587		8.587e-05		0.000665468
928	0.017259	0.001623		1.623e-05		0.000125914
929	0.022503	0.006528		6.528e-05		0.000506993
930	0.005624	0.001769		1.769e-05		0.000137536
931	0.048834	0.000939		9.39e-06		7.30839e-05
932	0.017042	0		0		0
933	0.026349	0.017972		0.00017972		0.00140179
934	0.063502	0.027542		0.00027542		0.00215055
935	0.038054	0.021164		0.00021164		0.00165431
936	0.026591	0.021871		0.00021871		0.0017114
937	0.040875	0.054015		0.00054015		0.00423117
938	0.067369	0.045169		0.00045169		0.00354201
939	0.039784	0.028126		0.00028126		0.0022079
940	0.04243	0.009336		9.336e-05		0.00073366
941	0.046098	0.047356		0.00047356		0.00372538
942	0.049027	0.005732		5.732e-05		0.000451402
943	0.057848	0.046853		0.00046853		0.00369365
944	0.009923	0.001618		1.618e-05		0.00012769
945	0	0		0		0
946	0.069423	0.023584		0.00023584		0.00186515
947	0.082457	0.04151		0.0004151		0.00328631
948	5.3e-05	0.017379		0.00017379		0.00137733
949	0.044376	0.067648		0.00067648		0.00536695
950	0.035386	0.05737		0.0005737		0.00455633
951	0	0		0		0
952	0.030456	0.004488		4.488e-05		0.000357187
953	0.013767	0.04749		0.0004749		0.00378357
954	0.064137	0		0		0
955	0.024157	0.00225		2.25e-05		0.000179635
956	0.040235	0.013859		0.00013859		0.00110763
957	0.029134	0.02429		0.0002429		0.00194333
958	0.007527	0.016935		0.00016935		0.0013563
959	0.037626	0.014148		0.00014148		0.00113428
960	0.037077	0.057413		0.00057413		0.00460774
961	0	0.01657		0.0001657		0.00133123
962	0	0.000148		1.48e-06		1.19026e-05
963	0.001489	0		0		0
964	0.060166	0.070085		0.00070085		0.00564818
965	0.008025	0.036668		0.00036668		0.00295815
966	0.025806	0.03197		0.0003197		0.00258182
967	0.01247	0.000812		8.12e-06		6.56431e-05
968	0.00562	0		0		0
969	0.074917	0.037779		0.00037779		0.00306042
970	0.030807	0		0		0
971	0.052262	0.021679		0.00021679		0.00175981
972	0.04736	0.05203		0.0005203		0.00422792
973	0.051771	0.043246		0.00043246		0.00351775
974	0.012109	0.07608		0.0007608		0.00619492
975	0.01677	0.000155		1.55e-06		1.2634e-05
976	0.02467	0.026759		0.00026759		0.00218336
977	0.091235	0.066458		0.00066458		0.0054281
978	0.085262	0.076167		0.00076167		0.00622747
979	0.012926	0.01931		0.0001931		0.00158042
980	0.037307	0		0		0
981	0	0.005341		5.341e-05		0.000438024
982	0	0.003456		3.456e-05		0.000283721
983	0.022416	0.001459		1.459e-05		0.000119899
984	0.053076	0.019947		0.00019947		0.00164089
985	0.010329	0.014443		0.00014443		0.00118932
986	0.051681	0.049292		0.00049292		0.00406312
987	0.025646	0.050014		0.00050014		0.00412682
988	0.019855	0.036598		0.00036598		0.00302288
989	0.013074	0.007592		7.592e-05		0.00062771
990	0.098034	0.05069		0.0005069		0.00419531
991	0.00208	0.003344		3.344e-05		0.000277042
992	0.022709	0.071968		0.00071968		0.00596839
993	0.042041	0.006391		6.391e-05		0.000530548
994	0.061854	0.062347		0.00062347		0.00518094
995	0.000672	0.001571		1.571e-05		0.000130679
996	0.09077	0.033719		0.00033719		0.00280763
997	0.015012	6.9e-05		6.9e-07		5.75109e-06
998	0.097025	0.020776		0.00020776		0.0017334
999	0.049764	0.033766		0.00033766		0.00282001
1000	0.05763	0.031844		0.00031844		0.00266216
Total (uW/cm^2):		21.2695			Total (umol/m^2s):	0.942638

## Sheet: LED blue50mA
WINGER® WEPBL1-S1 Power LED Star blau (470nm) (340 mA & 50 mA)
	340 mA	50 mA		50 mA		50 mA
Wavelength [nm]		Irradiance [μW/cm^2]		Irradiance [W/m^2]		Photon Flux (μmol/m^2s)
300	0.016433	0		0		0
301	0.007898	0		0		0
302	0.008478	0.002199		2.199e-05		5.55186e-05
303	0.012886	0.000421		4.21e-06		1.06643e-05
304	0.030543	0.002486		2.486e-05		6.31802e-05
305	0.005049	0		0		0
306	0.010376	0.000215		2.15e-06		5.50004e-06
307	0.001014	0.000138		1.38e-06		3.5418e-06
308	0.032853	0.002054		2.054e-05		5.2888e-05
309	0.014678	0		0		0
310	0.000608	0.001112		1.112e-05		2.88186e-05
311	0.00065	0.004008		4.008e-05		0.000104206
312	0.003651	0		0		0
313	0.019263	0.003628		3.628e-05		9.49332e-05
314	0.02006	0.009929		9.929e-05		0.00026064
315	0.001424	0.000117		1.17e-06		3.08108e-06
316	0.00859	0.001939		1.939e-05		5.12237e-05
317	0.003457	9.9e-05		9.9e-07		2.62362e-06
318	0.014465	0.001753		1.753e-05		4.66032e-05
319	0.008385	0.002013		2.013e-05		5.36835e-05
320	0.002659	0		0		0
321	0.012667	0		0		0
322	0.003459	0.001167		1.167e-05		3.14147e-05
323	0	0.011608		0.00011608		0.000313449
324	0.003486	0.004398		4.398e-05		0.000119126
325	0.003952	0.001339		1.339e-05		3.63806e-05
326	0.00464	0.010793		0.00010793		0.000294148
327	0.018913	0		0		0
328	0.00716	0.000483		4.83e-06		1.32442e-05
329	0.022715	0		0		0
330	0.013061	0.004113		4.113e-05		0.000113469
331	0.000935	0		0		0
332	0.010886	0.003443		3.443e-05		9.55612e-05
333	0.022834	0.000193		1.93e-06		5.37289e-06
334	0.014668	0.000137		1.37e-06		3.82537e-06
335	0.009668	0.006853		6.853e-05		0.000191925
336	0.005029	0.00805		8.05e-05		0.000226121
337	0.004535	0.006647		6.647e-05		0.000187267
338	0.00727	0.001362		1.362e-05		3.84858e-05
339	0.017618	0.001229		1.229e-05		3.48304e-05
340	0.014999	0.002624		2.624e-05		7.45846e-05
341	0.009867	0.004015		4.015e-05		0.000114458
342	0.009011	0.001917		1.917e-05		5.48093e-05
343	0.008989	0		0		0
344	0.003595	0.003071		3.071e-05		8.8317e-05
345	0.01214	0.000683		6.83e-06		1.96991e-05
346	0.025419	0.001859		1.859e-05		5.37727e-05
347	0.021798	0.011105		0.00011105		0.000322147
348	0.002783	0.001013		1.013e-05		2.9471e-05
349	0.008995	0.005534		5.534e-05		0.000161462
350	0.004279	0.005263		5.263e-05		0.000153995
351	0.004238	0.000897		8.97e-06		2.63212e-05
352	0.008839	0.001218		1.218e-05		3.58423e-05
353	0.018259	0.002429		2.429e-05		7.16817e-05
354	0.018844	0.003501		3.501e-05		0.00010361
355	0.012338	0.005677		5.677e-05		0.000168482
356	0.009387	0.00312		3.12e-05		9.28562e-05
357	1.2e-05	1.1e-05		1.1e-07		3.28297e-07
358	0.013218	0.000733		7.33e-06		2.19378e-05
359	0.009275	0.004025		4.025e-05		0.0001208
360	0.016127	0.000577		5.77e-06		1.73654e-05
361	0.007934	0.000416		4.16e-06		1.25547e-05
362	0.001898	0.002625		2.625e-05		7.94409e-05
363	0.005597	0.001449		1.449e-05		4.39725e-05
364	0.003239	0.000171		1.71e-06		5.2036e-06
365	0.005117	0.001211		1.211e-05		3.69525e-05
366	0.002013	7.7e-05		7.7e-07		2.35602e-06
367	0.00031	0.002865		2.865e-05		8.79016e-05
368	0.009969	0.000138		1.38e-06		4.24554e-06
369	0.009708	0.00287		2.87e-05		8.85349e-05
370	0.000678	0.007656		7.656e-05		0.000236815
371	0.000661	0.007195		7.195e-05		0.000223157
372	0.004082	0		0		0
373	0.001487	0.001121		1.121e-05		3.49559e-05
374	0.009479	0.001982		1.982e-05		6.197e-05
375	0.005675	0.00053		5.3e-06		1.66155e-05
376	0.005426	0.003086		3.086e-05		9.70041e-05
377	0.000438	0.000587		5.87e-06		1.85006e-05
378	0.000997	0.000909		9.09e-06		2.87251e-05
379	0.000997	0.001731		1.731e-05		5.48457e-05
380	0.002575	0.002656		2.656e-05		8.43758e-05
381	0.000626	0.000224		2.24e-06		7.13476e-06
382	0.003684	0.000971		9.71e-06		3.10091e-05
383	0.002274	0.000368		3.68e-06		1.17829e-05
384	0.002069	0		0		0
385	0.001502	0.000369		3.69e-06		1.18766e-05
386	0.003886	0.000702		7.02e-06		2.26533e-05
387	0.006119	0.001556		1.556e-05		5.03416e-05
388	0.003388	0		0		0
389	0.004303	0.00147		1.47e-05		4.7805e-05
390	0.004049	0.000862		8.62e-06		2.81046e-05
391	0.008278	0.000893		8.93e-06		2.919e-05
392	0.002249	1.8e-05		1.8e-07		5.89882e-07
393	0.000708	0.001731		1.731e-05		5.68717e-05
394	0.000763	0.000233		2.33e-06		7.67465e-06
395	0.004131	0.000368		3.68e-06		1.21521e-05
396	0.003648	0.000451		4.51e-06		1.49306e-05
397	0.0025	0.000696		6.96e-06		2.30997e-05
398	0.005221	0.001918		1.918e-05		6.38172e-05
399	0.003086	0.000112		1.12e-06		3.73592e-06
400	0.006729	0		0		0
401	0.004957	6.9e-05		6.9e-07		2.31313e-06
402	0.002277	0.000781		7.81e-06		2.62472e-05
403	0.004643	0		0		0
404	0.002957	0.000203		2.03e-06		6.8562e-06
405	0.001983	0.001874		1.874e-05		6.34499e-05
406	0.004496	0.000523		5.23e-06		1.77515e-05
407	0.001167	0		0		0
408	0.005338	9e-05		9e-07		3.06979e-06
409	0.004854	0.000263		2.63e-06		8.9926e-06
410	0.005883	0.000223		2.23e-06		7.64355e-06
411	0.00715	0.001258		1.258e-05		4.32244e-05
412	0.007203	0.001673		1.673e-05		5.76235e-05
413	0.007202	0.000578		5.78e-06		1.99565e-05
414	0.007643	0.001304		1.304e-05		4.5132e-05
415	0.008292	0.000977		9.77e-06		3.3896e-05
416	0.012424	0.000204		2.04e-06		7.09463e-06
417	0.01184	0.000694		6.94e-06		2.41937e-05
418	0.01495	0.000324		3.24e-06		1.13221e-05
419	0.018128	0.000494		4.94e-06		1.7304e-05
420	0.020636	0.001262		1.262e-05		4.43113e-05
421	0.024766	0.000845		8.45e-06		2.97403e-05
422	0.03055	0.002264		2.264e-05		7.98721e-05
423	0.032976	0.000913		9.13e-06		3.22862e-05
424	0.039139	0.00276		2.76e-05		9.78321e-05
425	0.046547	0.003675		3.675e-05		0.000130573
426	0.054333	0.004143		4.143e-05		0.000147547
427	0.064504	0.004508		4.508e-05		0.000160923
428	0.074551	0.007088		7.088e-05		0.000253614
429	0.090477	0.007714		7.714e-05		0.000276658
430	0.108514	0.008614		8.614e-05		0.000309656
431	0.121564	0.009449		9.449e-05		0.000340463
432	0.144594	0.01188		0.0001188		0.000429049
433	0.166905	0.014672		0.00014672		0.000531109
434	0.197584	0.017768		0.00017768		0.000644666
435	0.225584	0.020901		0.00020901		0.000760086
436	0.256804	0.022748		0.00022748		0.000829156
437	0.292694	0.02668		0.0002668		0.000974706
438	0.339214	0.031418		0.00031418		0.00115043
439	0.388262	0.037075		0.00037075		0.00136067
440	0.43768	0.042524		0.00042524		0.0015642
441	0.495767	0.050105		0.00050105		0.00184725
442	0.573791	0.058804		0.00058804		0.00217288
443	0.657249	0.069647		0.00069647		0.00257936
444	0.755786	0.08095		0.0008095		0.00300473
445	0.850962	0.093925		0.00093925		0.0034942
446	0.941287	0.110872		0.00110872		0.00413393
447	1.05483	0.128435		0.00128435		0.00479951
448	1.15661	0.146015		0.00146015		0.00546867
449	1.24822	0.164691		0.00164691		0.00618191
450	1.31328	0.180688		0.00180688		0.00679748
451	1.34918	0.195741		0.00195741		0.00738014
452	1.37508	0.203409		0.00203409		0.00768626
453	1.38208	0.212842		0.00212842		0.0080605
454	1.36513	0.212503		0.00212503		0.00806542
455	1.28783	0.203674		0.00203674		0.00774735
456	1.18434	0.190551		0.00190551		0.00726411
457	1.0814	0.173386		0.00173386		0.00662425
458	0.987167	0.155664		0.00155664		0.00596019
459	0.898014	0.140796		0.00140796		0.00540268
460	0.812781	0.122085		0.00122085		0.0046949
461	0.726672	0.108484		0.00108484		0.00418093
462	0.657413	0.09512		0.0009512		0.00367384
463	0.605803	0.087823		0.00087823		0.00339935
464	0.566176	0.081733		0.00081733		0.00317046
465	0.522482	0.076458		0.00076458		0.00297223
466	0.486356	0.071543		0.00071543		0.00278714
467	0.447844	0.066464		0.00066464		0.00259483
468	0.407877	0.060623		0.00060623		0.00237186
469	0.374667	0.058274		0.00058274		0.00228483
470	0.343394	0.051972		0.00051972		0.00204208
471	0.311401	0.048317		0.00048317		0.00190251
472	0.276136	0.041552		0.00041552		0.00163961
473	0.244777	0.035391		0.00035391		0.00139946
474	0.21821	0.032874		0.00032874		0.00130268
475	0.194645	0.029434		0.00029434		0.00116882
476	0.174773	0.025084		0.00025084		0.000998183
477	0.159023	0.02269		0.0002269		0.000904814
478	0.141467	0.020023		0.00020023		0.000800135
479	0.126824	0.017518		0.00017518		0.000701498
480	0.113807	0.015965		0.00015965		0.000640644
481	0.102871	0.014539		0.00014539		0.000584636
482	0.094062	0.013291		0.00013291		0.000535564
483	0.086756	0.011937		0.00011937		0.000482002
484	0.077957	0.01125		0.0001125		0.000455202
485	0.074636	0.01021		0.0001021		0.000413975
486	0.066319	0.008807		8.807e-05		0.000357825
487	0.060383	0.007798		7.798e-05		0.000317482
488	0.055396	0.007828		7.828e-05		0.000319357
489	0.051896	0.00672		6.72e-05		0.000274716
490	0.043538	0.00648		6.48e-05		0.000265447
491	0.043278	0.006153		6.153e-05		0.000252566
492	0.03706	0.005357		5.357e-05		0.00022034
493	0.033004	0.003915		3.915e-05		0.000161356
494	0.030853	0.0046		4.6e-05		0.000189973
495	0.027346	0.004744		4.744e-05		0.000196316
496	0.026598	0.003138		3.138e-05		0.000130119
497	0.024945	0.003062		3.062e-05		0.000127224
498	0.023038	0.002374		2.374e-05		9.88363e-05
499	0.020164	0.002934		2.934e-05		0.000122396
500	0.017089	0.002129		2.129e-05		8.89922e-05
501	0.021285	0.002503		2.503e-05		0.000104835
502	0.015576	0.002239		2.239e-05		9.39646e-05
503	0.01644	0.002284		2.284e-05		9.6044e-05
504	0.014735	0.001343		1.343e-05		5.65865e-05
505	0.014705	0.00132		1.32e-05		5.57278e-05
506	0.013141	0.00121		1.21e-05		5.11849e-05
507	0.014497	0.001351		1.351e-05		5.72624e-05
508	0.011176	0.000363		3.63e-06		1.54162e-05
509	0.010619	0.001599		1.599e-05		6.80413e-05
510	0.012582	0.001428		1.428e-05		6.08842e-05
511	0.008391	0.000795		7.95e-06		3.39621e-05
512	0.009282	0.002142		2.142e-05		9.16845e-05
513	0.010475	0.001472		1.472e-05		6.31294e-05
514	0.009051	0.00056		5.6e-06		2.40634e-05
515	0.008002	0.001309		1.309e-05		5.63577e-05
516	0.01172	0.00022		2.2e-06		9.49027e-06
517	0.007233	0.001144		1.144e-05		4.94451e-05
518	0.008388	0.000942		9.42e-06		4.07931e-05
519	0.005499	0.001675		1.675e-05		7.26756e-05
520	0.004324	0.000272		2.72e-06		1.18244e-05
521	0.008172	0.001097		1.097e-05		4.77805e-05
522	0.005937	0.000906		9.06e-06		3.95371e-05
523	0.00558	0.000897		8.97e-06		3.92194e-05
524	0.010173	0.000397		3.97e-06		1.73911e-05
525	0.00597	0.000664		6.64e-06		2.9143e-05
526	0.00465	0.001235		1.235e-05		5.43074e-05
527	0.003743	0.001478		1.478e-05		6.51165e-05
528	0.004218	4.1e-05		4.1e-07		1.80977e-06
529	0.003075	0.000373		3.73e-06		1.64957e-05
530	0.005411	0.00094		9.4e-06		4.16495e-05
531	0.006356	0.000174		1.74e-06		7.72414e-06
532	0.004023	0.000176		1.76e-06		7.82764e-06
533	0.005265	0.000436		4.36e-06		1.94276e-05
534	0.005252	0.000552		5.52e-06		2.46426e-05
535	0.003304	0.000486		4.86e-06		2.17368e-05
536	0.003527	0.000388		3.88e-06		1.73861e-05
537	0.003872	0.000398		3.98e-06		1.78675e-05
538	0.0044	0.000437		4.37e-06		1.96549e-05
539	0.00267	0.000652		6.52e-06		2.93794e-05
540	0.003541	5.6e-05		5.6e-07		2.52806e-06
541	0.001827	0.000711		7.11e-06		3.21568e-05
542	0.003012	9.1e-05		9.1e-07		4.12332e-06
543	0.004578	0.000274		2.74e-06		1.24382e-05
544	0.006454	0.000237		2.37e-06		1.07784e-05
545	0.002704	0.000331		3.31e-06		1.5081e-05
546	0.003543	0.000443		4.43e-06		2.0221e-05
547	0.002724	0		0		0
548	0.001183	0.001387		1.387e-05		6.35424e-05
549	0.00281	0.00141		1.41e-05		6.47139e-05
550	0.003374	0.00201		2.01e-05		9.24198e-05
551	0.002465	0.000416		4.16e-06		1.91625e-05
552	0.002035	0.001121		1.121e-05		5.1731e-05
553	0.001672	3.2e-05		3.2e-07		1.47939e-06
554	0.00376	0.000494		4.94e-06		2.28793e-05
555	0.00025	0.000516		5.16e-06		2.39414e-05
556	0.002305	0.00126		1.26e-05		5.85668e-05
557	0.002362	0.000866		8.66e-06		4.03255e-05
558	0.002488	0.000351		3.51e-06		1.63737e-05
559	0.002915	0.000493		4.93e-06		2.30391e-05
560	0.002496	0.00063		6.3e-06		2.94941e-05
561	0.003858	0.000104		1.04e-06		4.87756e-06
562	0.003638	0.000713		7.13e-06		3.3499e-05
563	0.004032	8.2e-05		8.2e-07		3.85948e-06
564	0.001685	0.001575		1.575e-05		7.42619e-05
565	0.000891	0.001074		1.074e-05		5.07293e-05
566	0.000796	0.000359		3.59e-06		1.6987e-05
567	0.003618	0.000221		2.21e-06		1.04757e-05
568	0.002997	0.000546		5.46e-06		2.59267e-05
569	0.001702	0.00042		4.2e-06		1.99787e-05
570	0.003292	0.000224		2.24e-06		1.0674e-05
571	0.002446	0.000631		6.31e-06		3.01212e-05
572	0.001391	0.001502		1.502e-05		7.18244e-05
573	0.001517	0.00074		7.4e-06		3.54481e-05
574	0.002074	0		0		0
575	0.000657	0.000893		8.93e-06		4.29265e-05
576	0.000176	0		0		0
577	0.001066	0.00027		2.7e-06		1.3024e-05
578	0.000472	0.000148		1.48e-06		7.15148e-06
579	0.004312	0.000362		3.62e-06		1.75224e-05
580	0.001152	8.1e-05		8.1e-07		3.92753e-06
581	0.004006	0.000683		6.83e-06		3.31744e-05
582	0.001352	4.6e-05		4.6e-07		2.23814e-06
583	0.001414	0.000392		3.92e-06		1.91056e-05
584	0.003994	0.000471		4.71e-06		2.29954e-05
585	0.00264	3.5e-05		3.5e-07		1.71171e-06
586	0.000586	0.001007		1.007e-05		4.93325e-05
587	0.002934	0.00112		1.12e-05		5.4962e-05
588	0.006071	0.000857		8.57e-06		4.21274e-05
589	0.000286	0		0		0
590	0.002851	0		0		0
591	0.003317	2e-05		2e-07		9.88152e-07
592	0.003034	0.001489		1.489e-05		7.36924e-05
593	0.004028	0.000707		7.07e-06		3.50494e-05
594	0.001978	7.1e-05		7.1e-07		3.52575e-06
595	0.001513	0.000404		4.04e-06		2.00958e-05
596	0.004442	0		0		0
597	0.002229	0		0		0
598	0.000598	0.001581		1.581e-05		7.90386e-05
599	0.00408	3.4e-05		3.4e-07		1.7026e-06
600	0.002363	0.00063		6.3e-06		3.16008e-05
601	0.004737	0.001098		1.098e-05		5.51675e-05
602	0.001869	0.003121		3.121e-05		0.000157071
603	0	0.000162		1.62e-06		8.16655e-06
604	0.001597	1.1e-05		1.1e-07		5.55438e-07
605	0.000121	0		0		0
606	0.000303	0		0		0
607	0	0.000408		4.08e-06		2.0704e-05
608	0.001612	0.000158		1.58e-06		8.03095e-06
609	0	5.6e-05		5.6e-07		2.85109e-06
610	0.003078	0		0		0
611	0.002597	0		0		0
612	0.002051	0.000865		8.65e-06		4.42562e-05
613	0.003939	0		0		0
614	0.002371	0		0		0
615	0.001594	0.001874		1.874e-05		9.63498e-05
616	0.001799	0.001236		1.236e-05		6.3651e-05
617	0.00197	0.000848		8.48e-06		4.37409e-05
618	0.003225	0.000665		6.65e-06		3.43571e-05
619	0	0.000223		2.23e-06		1.15399e-05
620	0.000607	0.001521		1.521e-05		7.88365e-05
621	0.000447	0.000215		2.15e-06		1.11619e-05
622	0.002376	0.000664		6.64e-06		3.45275e-05
623	0.000322	0.000514		5.14e-06		2.67706e-05
624	0.000419	0.000396		3.96e-06		2.06579e-05
625	0.006185	0		0		0
626	0.004531	0.000609		6.09e-06		3.18712e-05
627	0.002706	0.001121		1.121e-05		5.87597e-05
628	0.003428	0.00147		1.47e-05		7.71762e-05
629	0	0		0		0
630	0	0		0		0
631	0.000659	0.000663		6.63e-06		3.49743e-05
632	0.002158	0.000166		1.66e-06		8.77064e-06
633	0.00013	0		0		0
634	0.00413	0		0		0
635	0.005152	0		0		0
636	0.003193	0.001298		1.298e-05		6.90141e-05
637	0.004587	0.001936		1.936e-05		0.000103098
638	0.008896	2.1e-05		2.1e-07		1.12007e-06
639	0.000591	0.000407		4.07e-06		2.17421e-05
640	0	0		0		0
641	0.001621	0.001274		1.274e-05		6.82706e-05
642	0.001861	0		0		0
643	0.003981	0.000795		7.95e-06		4.27351e-05
644	0.003991	0.000314		3.14e-06		1.69053e-05
645	0.003153	0.000547		5.47e-06		2.94953e-05
646	0.000164	0.001308		1.308e-05		7.06393e-05
647	0.000378	0.001984		1.984e-05		0.000107313
648	0.002958	0.000686		6.86e-06		3.71625e-05
649	0.002846	0.001454		1.454e-05		7.88888e-05
650	0.004425	0.000218		2.18e-06		1.18461e-05
651	0.004411	0.000295		2.95e-06		1.6055e-05
652	0.003417	0.000533		5.33e-06		2.90523e-05
653	0.002678	3.4e-05		3.4e-07		1.85609e-06
654	0.000854	0.001008		1.008e-05		5.51118e-05
655	0.009134	0		0		0
656	0.001445	0.001033		1.033e-05		5.66514e-05
657	0.002872	0.00078		7.8e-06		4.28417e-05
658	0.004407	0.001738		1.738e-05		9.56053e-05
659	0.004289	3.7e-05		3.7e-07		2.03842e-06
660	0.002606	0.00073		7.3e-06		4.02785e-05
661	0.00177	0		0		0
662	0.004403	0.000122		1.22e-06		6.75187e-06
663	0.003	0.001386		1.386e-05		7.68215e-05
664	0.000286	0.000613		6.13e-06		3.40279e-05
665	0.000463	0.000134		1.34e-06		7.4496e-06
666	0.005567	0.001859		1.859e-05		0.000103505
667	0.000637	0		0		0
668	0.001558	0		0		0
669	0.003186	0.000832		8.32e-06		4.65324e-05
670	0.002746	0.000863		8.63e-06		4.83384e-05
671	0.005745	0.000535		5.35e-06		3.00111e-05
672	0.007274	0		0		0
673	0.002966	0.000907		9.07e-06		5.10304e-05
674	0.003969	0.000322		3.22e-06		1.81435e-05
675	0.000626	0.000207		2.07e-06		1.1681e-05
676	0.00756	2.7e-05		2.7e-07		1.52587e-06
677	0.001856	0.000959		9.59e-06		5.42767e-05
678	0.002452	0.000405		4.05e-06		2.29557e-05
679	0.001203	0.000232		2.32e-06		1.31693e-05
680	1.3e-05	0.000407		4.07e-06		2.31371e-05
681	5.5e-05	0.000464		4.64e-06		2.64163e-05
682	0.002345	0.000253		2.53e-06		1.44248e-05
683	0.00163	0		0		0
684	0.006416	0		0		0
685	0.004364	0.001095		1.095e-05		6.27063e-05
686	0.000214	0		0		0
687	0.004801	0.000145		1.45e-06		8.32781e-06
688	4.8e-05	0.001465		1.465e-05		8.42621e-05
689	0.001551	0.000149		1.49e-06		8.58246e-06
690	0.005622	0.000743		7.43e-06		4.28592e-05
691	0	0		0		0
692	0.005493	0.001606		1.606e-05		9.2909e-05
693	0.001117	0.000843		8.43e-06		4.8839e-05
694	0.004856	0		0		0
695	0.001993	0		0		0
696	0.000951	0.000278		2.78e-06		1.61756e-05
697	0.001716	0		0		0
698	0	0		0		0
699	0.002435	0.000241		2.41e-06		1.40832e-05
700	0.004332	0		0		0
701	0.002496	0		0		0
702	6e-06	0.001123		1.123e-05		6.59057e-05
703	0.003273	0.001429		1.429e-05		8.39835e-05
704	0.002848	0.000687		6.87e-06		4.0433e-05
705	0.000871	0.000478		4.78e-06		2.81724e-05
706	0.000822	0.000121		1.21e-06		7.14161e-06
707	0.007655	0.000153		1.53e-06		9.0431e-06
708	0.001589	0		0		0
709	0.00448	0.001108		1.108e-05		6.56738e-05
710	0.005473	0		0		0
711	0.004126	0.001874		1.874e-05		0.00011139
712	0.002172	0		0		0
713	0	0.001887		1.887e-05		0.000112478
714	0.0015	0.000535		5.35e-06		3.19344e-05
715	0.002385	0.000347		3.47e-06		2.07416e-05
716	0	0.000628		6.28e-06		3.75906e-05
717	0.004154	9.1e-05		9.1e-07		5.45465e-06
718	0.003434	0.001597		1.597e-05		9.58596e-05
719	0.004861	0.000167		1.67e-06		1.00381e-05
720	0.000246	3e-05		3e-07		1.80576e-06
721	0.007004	0.001498		1.498e-05		9.02928e-05
722	0.005783	0		0		0
723	0.001513	0.001933		1.933e-05		0.000116836
724	0.001536	0.000705		7.05e-06		4.26711e-05
725	0.008353	0.00066		6.6e-06		4.00026e-05
726	0.000939	0.00045		4.5e-06		2.73121e-05
727	0.002062	0.0017		1.7e-05		0.000103321
728	0.00099	0		0		0
729	0.002555	0		0		0
730	0.003023	0.002388		2.388e-05		0.000145735
731	0	0.001674		1.674e-05		0.000102301
732	0.007054	0.000938		9.38e-06		5.74011e-05
733	0.002499	0.000935		9.35e-06		5.72957e-05
734	0.006054	0.004277		4.277e-05		0.000262447
735	0.00408	0.003661		3.661e-05		0.000224954
736	0.006321	0.003501		3.501e-05		0.000215415
737	0.000625	0.003068		3.068e-05		0.000189029
738	0.001906	0		0		0
739	0.010682	0		0		0
740	0.004985	0.003767		3.767e-05		0.000233042
741	0.002506	0.000355		3.55e-06		2.19914e-05
742	0.000983	4.2e-05		4.2e-07		2.60531e-06
743	0.00504	0.002831		2.831e-05		0.000175847
744	0.001005	0.000634		6.34e-06		3.94338e-05
745	0.009392	0.000454		4.54e-06		2.8276e-05
746	0.008789	0.000464		4.64e-06		2.89376e-05
747	0.012192	9.6e-05		9.6e-07		5.99512e-06
748	0.011159	0.002108		2.108e-05		0.000131819
749	0.005886	0		0		0
750	0.005269	0.00175		1.75e-05		0.000109725
751	0	0.003752		3.752e-05		0.000235564
752	0.006521	0.003336		3.336e-05		0.000209725
753	0.008257	0.002247		2.247e-05		0.00014145
754	0.009935	0		0		0
755	0.009885	0.000537		5.37e-06		3.38944e-05
756	0.002319	0		0		0
757	0.00173	0.042549		0.00042549		0.00269272
758	0.008924	0.000427		4.27e-06		2.70585e-05
759	0.008999	0.005811		5.811e-05		0.000368722
760	0.004636	0.001676		1.676e-05		0.000106486
761	0.016845	0.003579		3.579e-05		0.000227695
762	0.013904	0		0		0
763	0.000829	0.000276		2.76e-06		1.76052e-05
764	0.0083	0.002099		2.099e-05		0.000134064
765	0.01831	0		0		0
766	0.000842	0.005416		5.416e-05		0.000346828
767	0	0.001155		1.155e-05		7.406e-05
768	0.009861	0		0		0
769	0	0.000321		3.21e-06		2.06366e-05
770	0.000711	0.002373		2.373e-05		0.000152755
771	0.004079	4.9e-05		4.9e-07		3.15832e-06
772	0.010133	0.000722		7.22e-06		4.65973e-05
773	0.009473	0		0		0
774	0.021182	0.003465		3.465e-05		0.000224208
775	0.011541	0		0		0
776	0.001044	0.004367		4.367e-05		0.000283303
777	0.015614	0.005186		5.186e-05		0.000336868
778	0.017132	0.000591		5.91e-06		3.84391e-05
779	0.025543	0		0		0
780	0.020548	0		0		0
781	0.003089	0		0		0
782	0.005082	0.006265		6.265e-05		0.000409576
783	0.002825	0		0		0
784	0.013992	0.001596		1.596e-05		0.000104606
785	0.007947	0.004709		4.709e-05		0.000309033
786	0.019889	0.008508		8.508e-05		0.000559057
787	0.01701	0		0		0
788	0.014159	0.002962		2.962e-05		0.000195127
789	0.003802	0.006743		6.743e-05		0.000444771
790	0.000981	0		0		0
791	0.005611	0		0		0
792	0.010636	0.001437		1.437e-05		9.51455e-05
793	0	0.001343		1.343e-05		8.90339e-05
794	0.02443	0.000964		9.64e-06		6.39888e-05
795	0.00475	0.001218		1.218e-05		8.09507e-05
796	0.006952	0		0		0
797	0.006839	0.000895		8.95e-06		5.96331e-05
798	0.013357	0		0		0
799	0.027492	0.005974		5.974e-05		0.000399042
800	0.02369	0.002539		2.539e-05		0.000169808
801	0.021914	0		0		0
802	0.031117	0		0		0
803	0.000736	0.004667		4.667e-05		0.000313299
804	0.001468	0.007978		7.978e-05		0.000536236
805	0.027639	0.003131		3.131e-05		0.00021071
806	0.024817	0.001105		1.105e-05		7.44567e-05
807	0.0303	0.005639		5.639e-05		0.000380436
808	0	0.007314		7.314e-05		0.000494052
809	0.004293	0.001174		1.174e-05		7.94004e-05
810	0.002108	0.003544		3.544e-05		0.000239986
811	0.01495	0.008421		8.421e-05		0.00057094
812	0.025241	0.013913		0.00013913		0.000944459
813	0.001966	0.0086		8.6e-05		0.000584514
814	0.021899	0.00074		7.4e-06		5.03573e-05
815	0.006985	3e-06		3e-08		2.04402e-07
816	0.00313	0.00019		1.9e-06		1.29613e-05
817	0.017105	0.001736		1.736e-05		0.000118571
818	0	0.003653		3.653e-05		0.00024981
819	0.001464	0.000718		7.18e-06		4.91603e-05
820	0.015823	0.001924		1.924e-05		0.000131894
821	0.007239	0.006944		6.944e-05		0.000476606
822	0.040581	0		0		0
823	0.010207	0.019644		0.00019644		0.00135156
824	0.005614	0		0		0
825	0.005642	0		0		0
826	0.0074	0.006781		6.781e-05		0.000468252
827	0.0129	0.001581		1.581e-05		0.000109306
828	0.030857	0.000829		8.29e-06		5.7384e-05
829	0.023182	0		0		0
830	0.030331	0.00109		1.09e-05		7.56329e-05
831	0.003389	0.006676		6.676e-05		0.000463792
832	0.007048	0.007281		7.281e-05		0.000506431
833	0.013934	0.001073		1.073e-05		7.47224e-05
834	0.028077	0.007462		7.462e-05		0.000520269
835	0.022739	0.00065		6.5e-06		4.53739e-05
836	0.015951	0.010703		0.00010703		0.000748028
837	0.025636	0.012081		0.00012081		0.000845346
838	0.010842	0.001968		1.968e-05		0.000137872
839	0.014199	0.005508		5.508e-05		0.000386333
840	0	0.001217		1.217e-05		8.54626e-05
841	0.010161	0		0		0
842	0.007312	0		0		0
843	0.001442	0.011654		0.00011654		0.000821313
844	0.032859	0.008522		8.522e-05		0.000601299
845	0.025774	0.000247		2.47e-06		1.74486e-05
846	0.002727	0.000463		4.63e-06		3.2746e-05
847	0.021269	0.004789		4.789e-05		0.000339105
848	0.022549	0		0		0
849	0.037162	0		0		0
850	0.013799	0.001417		1.417e-05		0.000100692
851	0.00209	0		0		0
852	0.015953	0.000123		1.23e-06		8.76095e-06
853	0.0248	0.009975		9.975e-05		0.000711325
854	0.007908	0		0		0
855	0.013076	0.000247		2.47e-06		1.76551e-05
856	0.023141	0		0		0
857	0.021732	0		0		0
858	0.008588	0		0		0
859	0	0.002207		2.207e-05		0.00015849
860	0.023703	0.002014		2.014e-05		0.000144799
861	0.002279	0.00109		1.09e-05		7.84578e-05
862	0.015044	0		0		0
863	0.012657	0.00819		8.19e-05		0.000590882
864	0.013014	0.013334		0.00013334		0.00096312
865	0.005654	0.007952		7.952e-05		0.000575041
866	0.0176	0.005183		5.183e-05		0.000375237
867	0.028553	0		0		0
868	0.025735	0		0		0
869	0.015406	0		0		0
870	0.022074	0		0		0
871	0.002427	0.00945		9.45e-05		0.000688107
872	0.019192	0.010251		0.00010251		0.00074729
873	0.009156	0.014735		0.00014735		0.0010754
874	0.013454	0.023052		0.00023052		0.00168433
875	0.022243	0.00565		5.65e-05		0.000413297
876	0.001513	0		0		0
877	0.028459	0		0		0
878	0.012633	0.001707		1.707e-05		0.000125295
879	0.045457	0.009411		9.411e-05		0.000691562
880	0.019794	0		0		0
881	0.042825	0.004024		4.024e-05		0.000296374
882	0.005467	0		0		0
883	0.050074	0.013309		0.00013309		0.000982454
884	0	0.005243		5.243e-05		0.00038747
885	0.016364	0		0		0
886	0.020234	0.002166		2.166e-05		0.000160435
887	0.010772	0.002489		2.489e-05		0.000184567
888	0.006342	0.001722		1.722e-05		0.000127836
889	0.019133	0		0		0
890	0.04592	0		0		0
891	0.026005	0.001013		1.013e-05		7.54559e-05
892	0.048359	0		0		0
893	0.027212	0.002069		2.069e-05		0.000154461
894	0.044962	0.012837		0.00012837		0.000959417
895	0.014159	0		0		0
896	0.022965	0.003935		3.935e-05		0.000294754
897	0.030725	0.003796		3.796e-05		0.000284659
898	0.008954	0		0		0
899	0.013518	0.005134		5.134e-05		0.000385853
900	0.006091	0		0		0
901	0.039437	1.6e-05		1.6e-07		1.20518e-06
902	0.051891	0.008199		8.199e-05		0.000618264
903	0.018241	0.001158		1.158e-05		8.74183e-05
904	0.030498	0.004438		4.438e-05		0.000335399
905	0.022214	0.001913		1.913e-05		0.000144734
906	0.006581	0		0		0
907	0.002244	0.014365		0.00014365		0.00108923
908	0.013282	0.001576		1.576e-05		0.000119632
909	0.0041	0.009167		9.167e-05		0.000696622
910	0.041938	0.019346		0.00019346		0.00147177
911	0.01202	0		0		0
912	0.010026	0.000695		6.95e-06		5.2989e-05
913	0.019337	0.00024		2.4e-06		1.83184e-05
914	0.035307	0.007723		7.723e-05		0.000590118
915	0.008241	0.005168		5.168e-05		0.000395321
916	0.015899	0.010003		0.00010003		0.000766006
917	0.002286	0.008986		8.986e-05		0.000688878
918	0.03611	0.00751		7.51e-05		0.000576353
919	0.004644	0.001175		1.175e-05		9.02734e-05
920	0.019353	0.00826		8.26e-05		0.000635293
921	0.016862	0.004316		4.316e-05		0.000332313
922	0.029863	0.007381		7.381e-05		0.000568922
923	0.003387	0.00416		4.16e-05		0.000320997
924	0.038986	0.002072		2.072e-05		0.000160055
925	0.017381	0.004408		4.408e-05		0.000340871
926	0.003054	0.021021		0.00021021		0.00162731
927	0.039192	0		0		0
928	0.017259	0.006784		6.784e-05		0.000526308
929	0.022503	0.006332		6.332e-05		0.000491771
930	0.005624	0.000844		8.44e-06		6.56193e-05
931	0.048834	0.000448		4.48e-06		3.48686e-05
932	0.017042	0.00133		1.33e-05		0.000103627
933	0.026349	0.019101		0.00019101		0.00148986
934	0.063502	0.022491		0.00022491		0.00175615
935	0.038054	0.00073		7.3e-06		5.70612e-05
936	0.026591	0		0		0
937	0.040875	0.015357		0.00015357		0.00120296
938	0.067369	0.005937		5.937e-05		0.000465561
939	0.039784	0.017274		0.00017274		0.00135602
940	0.04243	0		0		0
941	0.046098	0.007174		7.174e-05		0.000564361
942	0.049027	0.016892		0.00016892		0.00133027
943	0.057848	0.037937		0.00037937		0.00299076
944	0.009923	0		0		0
945	0	0.014578		0.00014578		0.00115169
946	0.069423	0.001797		1.797e-05		0.000142117
947	0.082457	0.011265		0.00011265		0.000891841
948	5.3e-05	0.028514		0.00028514		0.00225981
949	0.044376	0.031085		0.00031085		0.00246617
950	0.035386	0		0		0
951	0	0.009838		9.838e-05		0.000782156
952	0.030456	0.002946		2.946e-05		0.000234464
953	0.013767	0.021815		0.00021815		0.00173802
954	0.064137	0		0		0
955	0.024157	0.033906		0.00033906		0.00270699
956	0.040235	0.000443		4.43e-06		3.54053e-05
957	0.029134	0.009415		9.415e-05		0.000753249
958	0.007527	0.010777		0.00010777		0.000863117
959	0.037626	0.006047		6.047e-05		0.000484803
960	0.037077	0.013362		0.00013362		0.00107238
961	0	0.009814		9.814e-05		0.000788453
962	0	0.035744		0.00035744		0.00287465
963	0.001489	0.000903		9.03e-06		7.26976e-05
964	0.060166	0.007375		7.375e-05		0.000594354
965	0.008025	0		0		0
966	0.025806	0.008732		8.732e-05		0.000705175
967	0.01247	0.001971		1.971e-05		0.000159338
968	0.00562	0.004666		4.666e-05		0.000377595
969	0.074917	0.038515		0.00038515		0.00312004
970	0.030807	0.004721		4.721e-05		0.000382835
971	0.052262	0.009203		9.203e-05		0.000747059
972	0.04736	0.004294		4.294e-05		0.000348927
973	0.051771	0.017989		0.00017989		0.00146328
974	0.012109	0.004273		4.273e-05		0.000347935
975	0.01677	0.005356		5.356e-05		0.000436568
976	0.02467	0.003353		3.353e-05		0.000273583
977	0.091235	0.005456		5.456e-05		0.000445631
978	0.085262	0.003006		3.006e-05		0.000245773
979	0.012926	0.003621		3.621e-05		0.000296359
980	0.037307	0.000219		2.19e-06		1.79422e-05
981	0	0.009897		9.897e-05		0.000811669
982	0	0.033065		0.00033065		0.00271448
983	0.022416	0		0		0
984	0.053076	0.034306		0.00034306		0.00282209
985	0.010329	0.005037		5.037e-05		0.000414777
986	0.051681	0.003378		3.378e-05		0.000278447
987	0.025646	0.006723		6.723e-05		0.000554736
988	0.019855	0.029667		0.00029667		0.0024504
989	0.013074	0.000701		7.01e-06		5.7959e-05
990	0.098034	0.001834		1.834e-05		0.000151789
991	0.00208	0.028309		0.00028309		0.00234533
992	0.022709	0.021895		0.00021895		0.00181578
993	0.042041	0.005672		5.672e-05		0.00047086
994	0.061854	0.000219		2.19e-06		1.81985e-05
995	0.000672	0.017626		0.00017626		0.00146617
996	0.09077	0.018508		0.00018508		0.00154108
997	0.015012	0.018418		0.00018418		0.00153513
998	0.097025	0.005397		5.397e-05		0.000450287
999	0.049764	0.009179		9.179e-05		0.000766597
1000	0.05763	0.005357		5.357e-05		0.000447845
Total (uW/cm^2):		6.19403			Total (umol/m^2s):	0.29152

## Sheet: LED green
WINGER® WEPGN1-S1 Power LED Star grün (520nm) (340 mA)
Wavelength [nm]	Irradiance [μW/cm^2]		Irradiance [W/m^2]		Photon Flux (μmol/m^2s)
300	0.000593		5.93e-06		1.48724e-05
301	0.002874		2.874e-05		7.23202e-05
302	0.003372		3.372e-05		8.51336e-05
303	0.002413		2.413e-05		6.11232e-05
304	0.006528		6.528e-05		0.000165905
305	0.004624		4.624e-05		0.000117903
306	0.004795		4.795e-05		0.000122664
307	0		0		0
308	0.001636		1.636e-05		4.2125e-05
309	0.002579		2.579e-05		6.66218e-05
310	0.000108		1.08e-06		2.79893e-06
311	0.001646		1.646e-05		4.27953e-05
312	0		0		0
313	0.003161		3.161e-05		8.27133e-05
314	0.000141		1.41e-06		3.70131e-06
315	0.001252		1.252e-05		3.29702e-05
316	0.006946		6.946e-05		0.000183497
317	0.006511		6.511e-05		0.000172549
318	0.004619		4.619e-05		0.000122795
319	0.005304		5.304e-05		0.000141449
320	0.003526		3.526e-05		9.43276e-05
321	0.006289		6.289e-05		0.000168769
322	0.000492		4.92e-06		1.32442e-05
323	0		0		0
324	0.003995		3.995e-05		0.00010821
325	0.003981		3.981e-05		0.000108164
326	0.001025		1.025e-05		2.79349e-05
327	2e-05		2e-07		5.46744e-07
328	0.001417		1.417e-05		3.88553e-05
329	0.00036		3.6e-06		9.90158e-06
330	0.001517		1.517e-05		4.1851e-05
331	0.005644		5.644e-05		0.000156179
332	0.001923		1.923e-05		5.33732e-05
333	0.001571		1.571e-05		4.37348e-05
334	0.001651		1.651e-05		4.60999e-05
335	0.001523		1.523e-05		4.26531e-05
336	0.004069		4.069e-05		0.000114297
337	0.001376		1.376e-05		3.87663e-05
338	0.000972		9.72e-06		2.74656e-05
339	0		0		0
340	0.000342		3.42e-06		9.72101e-06
341	0.001083		1.083e-05		3.08737e-05
342	0		0		0
343	0.000174		1.74e-06		4.98942e-06
344	0.000415		4.15e-06		1.19347e-05
345	0.00196		1.96e-05		5.65303e-05
346	0.005039		5.039e-05		0.000145756
347	4e-05		4e-07		1.16037e-06
348	0.002344		2.344e-05		6.81935e-05
349	0.003002		3.002e-05		8.75876e-05
350	0.000367		3.67e-06		1.07384e-05
351	0.000472		4.72e-06		1.38502e-05
352	0.00155		1.55e-05		4.56122e-05
353	0		0		0
354	0.002147		2.147e-05		6.35392e-05
355	0.001906		1.906e-05		5.65663e-05
356	0.00417		4.17e-05		0.000124106
357	1.6e-05		1.6e-07		4.77523e-07
358	0.000937		9.37e-06		2.80433e-05
359	0.002006		2.006e-05		6.02049e-05
360	0.000952		9.52e-06		2.86514e-05
361	0.000604		6.04e-06		1.82285e-05
362	0.000454		4.54e-06		1.37395e-05
363	0		0		0
364	0		0		0
365	0.00074		7.4e-06		2.25804e-05
366	0.000404		4.04e-06		1.23614e-05
367	0.001046		1.046e-05		3.20925e-05
368	1.5e-05		1.5e-07		4.61472e-07
369	0.000747		7.47e-06		2.30438e-05
370	0.000313		3.13e-06		9.68172e-06
371	0.00268		2.68e-05		8.31218e-05
372	0.001178		1.178e-05		3.66349e-05
373	0.000854		8.54e-06		2.66301e-05
374	9.3e-05		9.3e-07		2.90778e-06
375	0.000365		3.65e-06		1.14427e-05
376	0.000947		9.47e-06		2.97676e-05
377	0		0		0
378	0.000858		8.58e-06		2.71135e-05
379	0.001879		1.879e-05		5.9535e-05
380	0.000109		1.09e-06		3.46271e-06
381	4.3e-05		4.3e-07		1.36962e-06
382	0.000254		2.54e-06		8.11154e-06
383	0.001723		1.723e-05		5.51684e-05
384	0.001835		1.835e-05		5.89079e-05
385	0.00046		4.6e-06		1.48056e-05
386	0.000349		3.49e-06		1.12621e-05
387	0.000101		1.01e-06		3.26767e-06
388	8.1e-05		8.1e-07		2.62738e-06
389	0.000169		1.69e-06		5.49595e-06
390	0		0		0
391	0.003065		3.065e-05		0.000100187
392	0.000925		9.25e-06		3.03134e-05
393	0.000441		4.41e-06		1.4489e-05
394	0		0		0
395	0		0		0
396	0.000827		8.27e-06		2.73783e-05
397	0.000452		4.52e-06		1.50015e-05
398	5.8e-05		5.8e-07		1.92982e-06
399	0.000408		4.08e-06		1.36094e-05
400	0.000192		1.92e-06		6.42048e-06
401	0.001406		1.406e-05		4.71342e-05
402	0.000585		5.85e-06		1.96602e-05
403	0.000548		5.48e-06		1.84626e-05
404	0		0		0
405	0.001159		1.159e-05		3.92414e-05
406	6.5e-05		6.5e-07		2.2062e-06
407	0.000103		1.03e-06		3.5046e-06
408	2.7e-05		2.7e-07		9.20938e-07
409	0.000219		2.19e-06		7.48814e-06
410	0		0		0
411	4.4e-05		4.4e-07		1.51182e-06
412	1.6e-05		1.6e-07		5.51091e-07
413	0.000354		3.54e-06		1.22225e-05
414	0.000168		1.68e-06		5.81455e-06
415	2.7e-05		2.7e-07		9.36738e-07
416	0.000284		2.84e-06		9.87684e-06
417	0.000315		3.15e-06		1.09813e-05
418	8.2e-05		8.2e-07		2.86547e-06
419	0.000708		7.08e-06		2.48001e-05
420	0		0		0
421	0.000495		4.95e-06		1.74218e-05
422	0.001361		1.361e-05		4.8015e-05
423	0.000222		2.22e-06		7.85054e-06
424	1.8e-05		1.8e-07		6.38035e-07
425	0.000224		2.24e-06		7.95872e-06
426	0.00022		2.2e-06		7.83499e-06
427	0.000858		8.58e-06		3.06282e-05
428	0.000255		2.55e-06		9.1241e-06
429	0.00059		5.9e-06		2.116e-05
430	0.000114		1.14e-06		4.09807e-06
431	0.000621		6.21e-06		2.23756e-05
432	0		0		0
433	0		0		0
434	0.000153		1.53e-06		5.55121e-06
435	0.000164		1.64e-06		5.96402e-06
436	6e-05		6e-07		2.18698e-06
437	0.000154		1.54e-06		5.62611e-06
438	0.000239		2.39e-06		8.75142e-06
439	0.000279		2.79e-06		1.02394e-05
440	0		0		0
441	0.001069		1.069e-05		3.94115e-05
442	0.000191		1.91e-06		7.05768e-06
443	1.6e-05		1.6e-07		5.92557e-07
444	0.000408		4.08e-06		1.51443e-05
445	0.000455		4.55e-06		1.69269e-05
446	0.000618		6.18e-06		2.30425e-05
447	0.000136		1.36e-06		5.08221e-06
448	0.000381		3.81e-06		1.42695e-05
449	0.000681		6.81e-06		2.55623e-05
450	0.00042		4.2e-06		1.58004e-05
451	0.001364		1.364e-05		5.14277e-05
452	0.000871		8.71e-06		3.29127e-05
453	0.000775		7.75e-06		2.93499e-05
454	0.000881		8.81e-06		3.34378e-05
455	0.001485		1.485e-05		5.64864e-05
456	0.001316		1.316e-05		5.0168e-05
457	0.001494		1.494e-05		5.70786e-05
458	0.001468		1.468e-05		5.6208e-05
459	0.002034		2.034e-05		7.80495e-05
460	0.00241		2.41e-05		9.2679e-05
461	0.003057		3.057e-05		0.000117816
462	0.002744		2.744e-05		0.000105982
463	0.002953		2.953e-05		0.000114301
464	0.003119		3.119e-05		0.000120987
465	0.004		4e-05		0.000155496
466	0.004182		4.182e-05		0.000162921
467	0.004555		4.555e-05		0.000177833
468	0.005183		5.183e-05		0.000202784
469	0.005601		5.601e-05		0.000219606
470	0.006404		6.404e-05		0.000251626
471	0.006553		6.553e-05		0.000258028
472	0.007679		7.679e-05		0.000303007
473	0.008452		8.452e-05		0.000334216
474	0.008843		8.843e-05		0.000350416
475	0.010419		0.00010419		0.000413738
476	0.011762		0.00011762		0.000468052
477	0.01205		0.0001205		0.00048052
478	0.013828		0.00013828		0.000552578
479	0.015594		0.00015594		0.000624452
480	0.016568		0.00016568		0.000664841
481	0.018562		0.00018562		0.000746408
482	0.020086		0.00020086		0.000809369
483	0.022489		0.00022489		0.000908079
484	0.024465		0.00024465		0.000989913
485	0.026333		0.00026333		0.0010677
486	0.028596		0.00028596		0.00116184
487	0.031623		0.00031623		0.00128747
488	0.03504		0.0003504		0.00142952
489	0.038359		0.00038359		0.00156813
490	0.041694		0.00041694		0.00170795
491	0.04516		0.0004516		0.00185371
492	0.050136		0.00050136		0.00206215
493	0.054555		0.00054555		0.00224847
494	0.060659		0.00060659		0.00250512
495	0.065553		0.00065553		0.00271271
496	0.070142		0.00070142		0.00290848
497	0.076054		0.00076054		0.00315998
498	0.083129		0.00083129		0.00346089
499	0.08966		0.0008966		0.00374029
500	0.097515		0.00097515		0.00407613
501	0.104954		0.00104954		0.00439585
502	0.113018		0.00113018		0.00474305
503	0.120093		0.00120093		0.00505001
504	0.12809		0.0012809		0.005397
505	0.137291		0.00137291		0.00579615
506	0.14698		0.0014698		0.00621749
507	0.156627		0.00156627		0.00663867
508	0.163429		0.00163429		0.00694063
509	0.170856		0.00170856		0.00727033
510	0.179273		0.00179273		0.00764348
511	0.187414		0.00187414		0.00800625
512	0.194385		0.00194385		0.0083203
513	0.202202		0.00202202		0.0086718
514	0.207226		0.00207226		0.00890458
515	0.212623		0.00212623		0.00915427
516	0.215367		0.00215367		0.00929042
517	0.218688		0.00218688		0.00945196
518	0.221337		0.00221337		0.00958495
519	0.223105		0.00223105		0.00968017
520	0.223161		0.00223161		0.00970125
521	0.216694		0.00216694		0.00943824
522	0.214468		0.00214468		0.00935921
523	0.211247		0.00211247		0.00923631
524	0.208864		0.00208864		0.00914958
525	0.203298		0.00203298		0.00892275
526	0.199646		0.00199646		0.00877915
527	0.193894		0.00193894		0.00854243
528	0.18862		0.0018862		0.00832584
529	0.180813		0.00180813		0.00799635
530	0.174697		0.00174697		0.00774047
531	0.167068		0.00167068		0.00741642
532	0.161687		0.00161687		0.00719106
533	0.155185		0.00155185		0.00691486
534	0.147983		0.00147983		0.00660632
535	0.142131		0.00142131		0.00635695
536	0.135429		0.00135429		0.00606852
537	0.129658		0.00129658		0.00582076
538	0.12347		0.0012347		0.00555329
539	0.117372		0.00117372		0.00528883
540	0.111652		0.00111652		0.00504042
541	0.105285		0.00105285		0.00476179
542	0.100502		0.00100502		0.00455387
543	0.095752		0.00095752		0.00434664
544	0.091216		0.00091216		0.00414836
545	0.086425		0.00086425		0.0039377
546	0.081837		0.00081837		0.0037355
547	0.076894		0.00076894		0.0035163
548	0.072525		0.00072525		0.00332257
549	0.067997		0.00067997		0.00312082
550	0.064766		0.00064766		0.00297794
551	0.060677		0.00060677		0.002795
552	0.056401		0.00056401		0.00260275
553	0.054426		0.00054426		0.00251616
554	0.051315		0.00051315		0.00237662
555	0.047021		0.00047021		0.00218168
556	0.044932		0.00044932		0.00208851
557	0.041858		0.00041858		0.00194913
558	0.040211		0.00040211		0.00187579
559	0.03719		0.0003719		0.00173798
560	0.035728		0.00035728		0.00167264
561	0.033795		0.00033795		0.00158497
562	0.032126		0.00032126		0.00150938
563	0.029227		0.00029227		0.00137562
564	0.027386		0.00027386		0.00129126
565	0.026465		0.00026465		0.00125005
566	0.024323		0.00024323		0.00115091
567	0.023315		0.00023315		0.00110516
568	0.020047		0.00020047		0.000951928
569	0.020763		0.00020763		0.000987663
570	0.019772		0.00019772		0.000942175
571	0.018316		0.00018316		0.000874325
572	0.017294		0.00017294		0.000826985
573	0.01632		0.0001632		0.000781774
574	0.015822		0.00015822		0.000759241
575	0.013958		0.00013958		0.000670961
576	0.013089		0.00013089		0.000630282
577	0.012229		0.00012229		0.000589893
578	0.011855		0.00011855		0.000572843
579	0.011084		0.00011084		0.000536514
580	0.010537		0.00010537		0.000510918
581	0.010889		0.00010889		0.000528896
582	0.009296		9.296e-05		0.000452299
583	0.009192		9.192e-05		0.000448007
584	0.008096		8.096e-05		0.000395266
585	0.008226		8.226e-05		0.000402301
586	0.007458		7.458e-05		0.000365364
587	0.007361		7.361e-05		0.000361228
588	0.006651		6.651e-05		0.000326942
589	0.006446		6.446e-05		0.000317404
590	0.005388		5.388e-05		0.000265758
591	0.00587		5.87e-05		0.000290023
592	0.004982		4.982e-05		0.000246565
593	0.005809		5.809e-05		0.00028798
594	0.005075		5.075e-05		0.000252016
595	0.004367		4.367e-05		0.000217223
596	0.00503		5.03e-05		0.000250623
597	0.005217		5.217e-05		0.000260376
598	0.004168		4.168e-05		0.00020837
599	0.003778		3.778e-05		0.000189189
600	0.003494		3.494e-05		0.000175259
601	0.002315		2.315e-05		0.000116314
602	0.002914		2.914e-05		0.000146653
603	0.003723		3.723e-05		0.000187679
604	0.002353		2.353e-05		0.000118813
605	0.004227		4.227e-05		0.000213793
606	0.002859		2.859e-05		0.000144842
607	0.002074		2.074e-05		0.000105246
608	0.002721		2.721e-05		0.000138305
609	0.001987		1.987e-05		0.000101163
610	0.002937		2.937e-05		0.000149775
611	0.002552		2.552e-05		0.000130355
612	0.001861		1.861e-05		9.52147e-05
613	0.002724		2.724e-05		0.000139596
614	0.003307		3.307e-05		0.00016975
615	0.001032		1.032e-05		5.30592e-05
616	0.001201		1.201e-05		6.18486e-05
617	0.00121		1.21e-05		6.24133e-05
618	0.002424		2.424e-05		0.000125235
619	0.00213		2.13e-05		0.000110224
620	0.00126		1.26e-05		6.53083e-05
621	0.0009		9e-06		4.6724e-05
622	0.001662		1.662e-05		8.64227e-05
623	0.001278		1.278e-05		6.65618e-05
624	0.000435		4.35e-06		2.26924e-05
625	0.00015		1.5e-06		7.8375e-06
626	0.00084		8.4e-06		4.39602e-05
627	0.001171		1.171e-05		6.13805e-05
628	0.001359		1.359e-05		7.13486e-05
629	0.001305		1.305e-05		6.86226e-05
630	0.000754		7.54e-06		3.97117e-05
631	0.000619		6.19e-06		3.26532e-05
632	0.001334		1.334e-05		7.04822e-05
633	0.002348		2.348e-05		0.000124253
634	1.1e-05		1.1e-07		5.83026e-07
635	0.001129		1.129e-05		5.99341e-05
636	0.000817		8.17e-06		4.34396e-05
637	0.001565		1.565e-05		8.33413e-05
638	0.002107		2.107e-05		0.000112381
639	0.001758		1.758e-05		9.39131e-05
640	0.001383		1.383e-05		7.3996e-05
641	0.001621		1.621e-05		8.68655e-05
642	0.002329		2.329e-05		0.000125
643	0.001122		1.122e-05		6.03129e-05
644	0.000771		7.71e-06		4.15094e-05
645	0.000564		5.64e-06		3.0412e-05
646	0.002137		2.137e-05		0.00011541
647	0.001853		1.853e-05		0.000100227
648	0.001483		1.483e-05		8.03383e-05
649	0.001073		1.073e-05		5.82171e-05
650	0.001101		1.101e-05		5.98283e-05
651	0.002098		2.098e-05		0.000114181
652	0.001571		1.571e-05		8.56308e-05
653	0.001034		1.034e-05		5.64469e-05
654	0.000836		8.36e-06		4.57078e-05
655	0.001247		1.247e-05		6.82832e-05
656	0.001637		1.637e-05		8.97757e-05
657	0.000984		9.84e-06		5.40464e-05
658	0.002793		2.793e-05		0.00015364
659	0.001128		1.128e-05		6.21442e-05
660	0.002706		2.706e-05		0.000149306
661	0.001643		1.643e-05		9.07915e-05
662	0.003071		3.071e-05		0.000169959
663	0.002895		2.895e-05		0.000160461
664	0.00133		1.33e-05		7.38288e-05
665	0.002112		2.112e-05		0.000117415
666	0.001999		1.999e-05		0.0001113
667	0.000893		8.93e-06		4.97948e-05
668	0.00112		1.12e-05		6.25462e-05
669	0.000759		7.59e-06		4.24497e-05
670	0.001291		1.291e-05		7.23115e-05
671	0.001705		1.705e-05		9.5643e-05
672	0.001869		1.869e-05		0.000104999
673	0.000646		6.46e-06		3.63458e-05
674	0.000871		8.71e-06		4.90777e-05
675	0.000578		5.78e-06		3.26165e-05
676	0.00073		7.3e-06		4.12549e-05
677	0.001922		1.922e-05		0.00010878
678	0.00071		7.1e-06		4.02434e-05
679	0.000501		5.01e-06		2.8439e-05
680	0.001629		1.629e-05		9.26054e-05
681	0.000479		4.79e-06		2.72702e-05
682	0.000635		6.35e-06		3.62047e-05
683	0.001503		1.503e-05		8.58195e-05
684	0		0		0
685	0.000531		5.31e-06		3.04082e-05
686	0.000233		2.33e-06		1.33625e-05
687	0.000831		8.31e-06		4.7727e-05
688	0.001382		1.382e-05		7.94882e-05
689	0.000182		1.82e-06		1.04833e-05
690	0.000556		5.56e-06		3.20723e-05
691	0.001119		1.119e-05		6.46419e-05
692	0.001601		1.601e-05		9.26198e-05
693	3.1e-05		3.1e-07		1.79598e-06
694	0.002574		2.574e-05		0.000149339
695	0.000942		9.42e-06		5.47321e-05
696	0.000406		4.06e-06		2.36234e-05
697	0.000244		2.44e-06		1.42177e-05
698	0.000527		5.27e-06		3.07519e-05
699	0.001422		1.422e-05		8.30966e-05
700	0.000236		2.36e-06		1.38107e-05
701	0		0		0
702	0.000346		3.46e-06		2.03058e-05
703	0.000402		4.02e-06		2.36259e-05
704	0.000822		8.22e-06		4.83783e-05
705	0.000395		3.95e-06		2.32805e-05
706	6.5e-05		6.5e-07		3.8364e-06
707	8.2e-05		8.2e-07		4.84663e-06
708	0.000164		1.64e-06		9.70696e-06
709	0.000169		1.69e-06		1.0017e-05
710	0.001094		1.094e-05		6.49355e-05
711	0.000138		1.38e-06		8.20266e-06
712	0.002331		2.331e-05		0.000138749
713	0.00143		1.43e-05		8.52377e-05
714	0.001206		1.206e-05		7.19866e-05
715	0.000717		7.17e-06		4.2858e-05
716	0.002056		2.056e-05		0.000123067
717	0.000598		5.98e-06		3.58448e-05
718	0.000251		2.51e-06		1.50662e-05
719	0.000283		2.83e-06		1.70107e-05
720	0.001846		1.846e-05		0.000111114
721	0.001457		1.457e-05		8.78215e-05
722	0.000353		3.53e-06		2.13068e-05
723	0.000475		4.75e-06		2.87103e-05
724	0.000859		8.59e-06		5.19922e-05
725	0.000158		1.58e-06		9.57638e-06
726	4.2e-05		4.2e-07		2.54913e-06
727	0.000393		3.93e-06		2.38854e-05
728	0.000683		6.83e-06		4.15679e-05
729	0		0		0
730	0.000457		4.57e-06		2.78898e-05
731	0.000384		3.84e-06		2.34669e-05
732	0.000254		2.54e-06		1.55436e-05
733	8.2e-05		8.2e-07		5.02486e-06
734	0.001308		1.308e-05		8.0262e-05
735	0.00285		2.85e-05		0.000175121
736	0.002184		2.184e-05		0.000134381
737	0.002436		2.436e-05		0.00015009
738	0.003603		3.603e-05		0.000222294
739	8e-06		8e-08		4.94243e-07
740	0		0		0
741	0.00132		1.32e-05		8.17708e-05
742	0.000409		4.09e-06		2.53708e-05
743	0.002549		2.549e-05		0.000158331
744	0.001241		1.241e-05		7.71882e-05
745	0.001085		1.085e-05		6.7576e-05
746	0.000801		8.01e-06		4.99548e-05
747	0.002668		2.668e-05		0.000166614
748	0		0		0
749	0.002365		2.365e-05		0.000148088
750	0.000968		9.68e-06		6.06936e-05
751	0.000138		1.38e-06		8.66414e-06
752	0.001489		1.489e-05		9.36093e-05
753	0		0		0
754	0		0		0
755	0		0		0
756	0.001662		1.662e-05		0.000105041
757	0.014381		0.00014381		0.000910104
758	0.0018		1.8e-05		0.000114064
759	0.002663		2.663e-05		0.000168974
760	0.000688		6.88e-06		4.37128e-05
761	0.000698		6.98e-06		4.44065e-05
762	0		0		0
763	0.000763		7.63e-06		4.86693e-05
764	0.000553		5.53e-06		3.53203e-05
765	0.001804		1.804e-05		0.000115373
766	3.6e-05		3.6e-07		2.30535e-06
767	0.00237		2.37e-05		0.000151967
768	0.001183		1.183e-05		7.59543e-05
769	0.001603		1.603e-05		0.000103054
770	9.1e-05		9.1e-07		5.85785e-06
771	2.1e-05		2.1e-07		1.35357e-06
772	0.000341		3.41e-06		2.20079e-05
773	0.002318		2.318e-05		0.000149796
774	0.004724		4.724e-05		0.000305673
775	7.2e-05		7.2e-07		4.66488e-06
776	0.001169		1.169e-05		7.58372e-05
777	0.000142		1.42e-06		9.22392e-06
778	0.001438		1.438e-05		9.35287e-05
779	0.000559		5.59e-06		3.64045e-05
780	0		0		0
781	0.004021		4.021e-05		0.000262538
782	0.001827		1.827e-05		0.00011944
783	0.002695		2.695e-05		0.000176411
784	0.002379		2.379e-05		0.000155925
785	0.002328		2.328e-05		0.000152777
786	0.000472		4.72e-06		3.10149e-05
787	0.002161		2.161e-05		0.000142179
788	0.002225		2.225e-05		0.000146576
789	0.009343		9.343e-05		0.000616268
790	0.002718		2.718e-05		0.000179508
791	0.001275		1.275e-05		8.43127e-05
792	0.001621		1.621e-05		0.000107328
793	0.000829		8.29e-06		5.49584e-05
794	0.001795		1.795e-05		0.000119149
795	4.6e-05		4.6e-07		3.05725e-06
796	0.00256		2.56e-05		0.000170357
797	0.002517		2.517e-05		0.000167706
798	0.007221		7.221e-05		0.000481733
799	0		0		0
800	1e-05		1e-07		6.688e-07
801	0.003884		3.884e-05		0.000260087
802	0.003817		3.817e-05		0.000255919
803	0.004537		4.537e-05		0.000304572
804	0.002958		2.958e-05		0.00019882
805	0.000677		6.77e-06		4.55607e-05
806	0.003148		3.148e-05		0.000212117
807	0.002379		2.379e-05		0.0001605
808	0.004403		4.403e-05		0.000297417
809	0.006709		6.709e-05		0.000453746
810	0.005098		5.098e-05		0.000345216
811	0.001836		1.836e-05		0.00012448
812	0.004897		4.897e-05		0.000332424
813	0.00328		3.28e-05		0.000222931
814	0.003066		3.066e-05		0.000208643
815	0.00013		1.3e-06		8.85742e-06
816	0.00525		5.25e-05		0.000358142
817	0.001546		1.546e-05		0.000105594
818	0.003506		3.506e-05		0.000239757
819	0.001396		1.396e-05		9.55819e-05
820	0.006639		6.639e-05		0.000455117
821	0.00576		5.76e-05		0.000395341
822	0.003258		3.258e-05		0.000223887
823	0.002141		2.141e-05		0.000147307
824	3.7e-05		3.7e-07		2.5488e-06
825	0.00306		3.06e-05		0.000211048
826	0.003301		3.301e-05		0.000227946
827	0.003873		3.873e-05		0.000267768
828	0.003063		3.063e-05		0.000212023
829	0.001121		1.121e-05		7.76902e-05
830	0.006062		6.062e-05		0.00042063
831	0.002574		2.574e-05		0.00017882
832	0.003104		3.104e-05		0.000215899
833	0		0		0
834	0.002088		2.088e-05		0.00014558
835	0.000114		1.14e-06		7.95788e-06
836	0.003555		3.555e-05		0.000248458
837	0.001723		1.723e-05		0.000120564
838	0.004574		4.574e-05		0.00032044
839	0.002001		2.001e-05		0.000140351
840	0.00352		3.52e-05		0.000247188
841	0.001196		1.196e-05		8.40879e-05
842	0		0		0
843	0.002595		2.595e-05		0.000182882
844	0.006532		6.532e-05		0.000460887
845	0.003546		3.546e-05		0.000250497
846	0.00907		9.07e-05		0.000641481
847	0.000335		3.35e-06		2.37211e-05
848	0.003084		3.084e-05		0.000218633
849	0.002316		2.316e-05		0.000164381
850	0.00997		9.97e-05		0.000708468
851	0.00866		8.66e-05		0.000616104
852	0.000427		4.27e-06		3.0414e-05
853	0.004123		4.123e-05		0.000294014
854	0.007126		7.126e-05		0.000508756
855	0.002498		2.498e-05		0.000178552
856	0.000472		4.72e-06		3.37771e-05
857	0.005613		5.613e-05		0.000402145
858	0.004296		4.296e-05		0.000308147
859	0.007913		7.913e-05		0.000568252
860	0.003746		3.746e-05		0.000269322
861	0.000823		8.23e-06		5.92392e-05
862	0.002066		2.066e-05		0.000148883
863	0.007759		7.759e-05		0.000559787
864	0.002744		2.744e-05		0.0001982
865	0.002638		2.638e-05		0.000190764
866	0.002779		2.779e-05		0.000201193
867	0.000582		5.82e-06		4.21841e-05
868	0.001094		1.094e-05		7.93859e-05
869	0.00298		2.98e-05		0.000216492
870	0.002829		2.829e-05		0.000205759
871	0.00488		4.88e-05		0.00035534
872	0.00052		5.2e-06		3.79076e-05
873	0.005119		5.119e-05		0.000373599
874	0.001637		1.637e-05		0.00011961
875	0.003041		3.041e-05		0.000222449
876	0.003144		3.144e-05		0.000230246
877	0		0		0
878	0.000877		8.77e-06		6.43725e-05
879	0.000895		8.95e-06		6.57685e-05
880	0.001725		1.725e-05		0.000126905
881	0.006048		6.048e-05		0.000445445
882	0.002382		2.382e-05		0.000175637
883	0.009536		9.536e-05		0.000703936
884	0.008007		8.007e-05		0.000591737
885	0.002367		2.367e-05		0.000175125
886	0.008954		8.954e-05		0.000663219
887	0.001241		1.241e-05		9.20241e-05
888	0.002571		2.571e-05		0.000190863
889	0		0		0
890	0.00257		2.57e-05		0.000191218
891	0.000773		7.73e-06		5.75789e-05
892	0.005401		5.401e-05		0.000402759
893	0.004166		4.166e-05		0.000311012
894	0.004434		4.434e-05		0.00033139
895	0.010566		0.00010566		0.000790569
896	0.007546		7.546e-05		0.000565238
897	0.003751		3.751e-05		0.000281284
898	0.004577		4.577e-05		0.000343608
899	0.002042		2.042e-05		0.000153469
900	0.001438		1.438e-05		0.000108195
901	0.000114		1.14e-06		8.58689e-06
902	0.030381		0.00030381		0.00229095
903	0.00541		5.41e-05		0.000408405
904	0.006116		6.116e-05		0.000462213
905	0.000429		4.29e-06		3.24573e-05
906	0.005671		5.671e-05		0.000429531
907	0.004556		4.556e-05		0.00034546
908	0.004827		4.827e-05		0.000366412
909	0.005587		5.587e-05		0.00042457
910	0.001296		1.296e-05		9.85945e-05
911	0.009794		9.794e-05		0.000745907
912	0.006445		6.445e-05		0.000491387
913	0.000321		3.21e-06		2.45009e-05
914	0		0		0
915	0.006819		6.819e-05		0.000521613
916	0.008097		8.097e-05		0.000620049
917	0.00821		8.21e-05		0.000629388
918	0.014416		0.00014416		0.00110635
919	0.007397		7.397e-05		0.0005683
920	0.000367		3.67e-06		2.82267e-05
921	0.000468		4.68e-06		3.60339e-05
922	0.012541		0.00012541		0.00096665
923	0.000149		1.49e-06		1.14973e-05
924	0.002326		2.326e-05		0.000179675
925	0.000367		3.67e-06		2.83801e-05
926	0.00343		3.43e-05		0.000265529
927	0.001769		1.769e-05		0.000137093
928	0.005332		5.332e-05		0.000413661
929	0.004119		4.119e-05		0.0003199
930	0.00354		3.54e-05		0.000275228
931	0.013295		0.00013295		0.00103477
932	0.00158		1.58e-05		0.000123106
933	0.00083		8.3e-06		6.4739e-05
934	0.008388		8.388e-05		0.000654955
935	0.004323		4.323e-05		0.000337912
936	0.006153		6.153e-05		0.00048147
937	0		0		0
938	0.001539		1.539e-05		0.000120683
939	0.001141		1.141e-05		8.9569e-05
940	0.006962		6.962e-05		0.000547102
941	0.005244		5.244e-05		0.000412533
942	0.003552		3.552e-05		0.000279724
943	0.00611		6.11e-05		0.000481681
944	0.000617		6.17e-06		4.86927e-05
945	0.008799		8.799e-05		0.000695139
946	0.009837		9.837e-05		0.000777965
947	0		0		0
948	0.020947		0.00020947		0.00166011
949	0.005063		5.063e-05		0.00040168
950	0.001487		1.487e-05		0.000118098
951	0.005663		5.663e-05		0.000450229
952	0.000213		2.13e-06		1.69521e-05
953	0.019688		0.00019688		0.00156856
954	0.011756		0.00011756		0.000937593
955	0.012501		0.00012501		0.000998055
956	0.007603		7.603e-05		0.000607644
957	0.03959		0.0003959		0.00316741
958	0.00835		8.35e-05		0.000668741
959	0.004829		4.829e-05		0.000387153
960	0.001873		1.873e-05		0.000150319
961	0.002137		2.137e-05		0.000171686
962	0.000261		2.61e-06		2.09905e-05
963	0.000158		1.58e-06		1.27201e-05
964	0.009557		9.557e-05		0.000770202
965	0.003878		3.878e-05		0.000312854
966	0.005563		5.563e-05		0.000449255
967	0.011911		0.00011911		0.0009629
968	0.004549		4.549e-05		0.000368127
969	0.00068		6.8e-06		5.50857e-05
970	0.007085		7.085e-05		0.000574537
971	0.021683		0.00021683		0.00176013
972	0.002633		2.633e-05		0.000213955
973	0		0		0
974	0.03381		0.0003381		0.00275303
975	0.008741		8.741e-05		0.000712479
976	0.013		0.00013		0.00106072
977	0.011533		0.00011533		0.000941983
978	0.00532		5.32e-05		0.000434967
979	0.002144		2.144e-05		0.000175474
980	0.004967		4.967e-05		0.000406936
981	0.002453		2.453e-05		0.000201174
982	0.012234		0.00012234		0.00100435
983	0.002547		2.547e-05		0.000209309
984	0.004847		4.847e-05		0.000398726
985	0.012497		0.00012497		0.00102908
986	0.004149		4.149e-05		0.000342
987	0.013958		0.00013958		0.00115172
988	0.001487		1.487e-05		0.000122821
989	0.010911		0.00010911		0.000902126
990	0.020415		0.00020415		0.00168963
991	0.037165		0.00037165		0.00307903
992	0		0		0
993	0.008485		8.485e-05		0.000704381
994	0.008392		8.392e-05		0.000697362
995	0.000139		1.39e-06		1.15623e-05
996	0.010887		0.00010887		0.000906513
997	0.02082		0.0002082		0.00173533
998	0		0		0
999	0.006714		6.714e-05		0.000560729
1000	0		0		0
Total (uW/cm^2):	11.3966			Total (umol/m^2s):	0.535261

## Sheet: LED red
WINGER® WEPRD1-S1 Power LED Star rot (625nm) (340 mA)
Wavelength [nm]	Irradiance [μW/cm^2]		Irradiance [W/m^2]		Photon Flux (μmol/m^2s)
300	0.006261		6.261e-05		0.000157026
301	0.011997		0.00011997		0.000301888
302	0.005017		5.017e-05		0.000126665
303	0.005942		5.942e-05		0.000150516
304	0.003912		3.912e-05		9.94211e-05
305	0.005781		5.781e-05		0.000147404
306	0.005191		5.191e-05		0.000132794
307	0.002395		2.395e-05		6.14682e-05
308	0.006858		6.858e-05		0.000176585
309	0.002957		2.957e-05		7.63864e-05
310	0.000941		9.41e-06		2.4387e-05
311	0.00284		2.84e-05		7.38389e-05
312	0.003412		3.412e-05		8.89959e-05
313	0.002522		2.522e-05		6.59927e-05
314	0.00341		3.41e-05		8.95139e-05
315	0.001908		1.908e-05		5.02453e-05
316	0.000284		2.84e-06		7.5026e-06
317	0.005149		5.149e-05		0.000136455
318	0.001946		1.946e-05		5.1734e-05
319	0.00737		7.37e-05		0.000196546
320	0.008502		8.502e-05		0.000227446
321	0.007231		7.231e-05		0.000194048
322	0.001944		1.944e-05		5.23309e-05
323	0.00156		1.56e-05		4.21244e-05
324	0		0		0
325	0.002741		2.741e-05		7.4473e-05
326	0.001196		1.196e-05		3.25953e-05
327	0.008019		8.019e-05		0.000219217
328	0.004168		4.168e-05		0.00011429
329	0.00192		1.92e-05		5.28084e-05
330	0.003375		3.375e-05		9.31095e-05
331	2.2e-05		2.2e-07		6.08775e-07
332	0.002267		2.267e-05		6.2921e-05
333	0.003568		3.568e-05		9.93288e-05
334	0.000843		8.43e-06		2.35386e-05
335	0.0035		3.5e-05		9.8021e-05
336	0.001702		1.702e-05		4.78085e-05
337	0.003882		3.882e-05		0.000109368
338	0.000609		6.09e-06		1.72084e-05
339	0.003039		3.039e-05		8.61265e-05
340	0.000367		3.67e-06		1.04316e-05
341	0.002291		2.291e-05		6.53109e-05
342	0.001016		1.016e-05		2.90487e-05
343	0.002657		2.657e-05		7.61889e-05
344	0.002026		2.026e-05		5.82645e-05
345	0.001962		1.962e-05		5.6588e-05
346	0.003834		3.834e-05		0.000110901
347	0.003989		3.989e-05		0.000115718
348	0.004794		4.794e-05		0.000139471
349	0.002785		2.785e-05		8.12563e-05
350	0.00134		1.34e-05		3.92084e-05
351	0.003119		3.119e-05		9.15227e-05
352	0.001881		1.881e-05		5.53526e-05
353	0.004818		4.818e-05		0.000142183
354	0.001995		1.995e-05		5.90408e-05
355	0.001252		1.252e-05		3.71569e-05
356	0.000652		6.52e-06		1.94046e-05
357	0.002013		2.013e-05		6.00784e-05
358	0.000494		4.94e-06		1.47848e-05
359	0.003074		3.074e-05		9.22581e-05
360	0.002162		2.162e-05		6.50676e-05
361	0.000288		2.88e-06		8.69172e-06
362	0.0005		5e-06		1.51316e-05
363	0.00059		5.9e-06		1.79046e-05
364	0.000214		2.14e-06		6.51211e-06
365	0.000333		3.33e-06		1.01612e-05
366	0.001409		1.409e-05		4.3112e-05
367	0.000213		2.13e-06		6.5351e-06
368	0.00506		5.06e-05		0.00015567
369	0.001847		1.847e-05		5.6977e-05
370	0.000151		1.51e-06		4.67073e-06
371	0.003034		3.034e-05		9.41013e-05
372	0.000468		4.68e-06		1.45544e-05
373	0		0		0
374	0.001458		1.458e-05		4.55864e-05
375	0.000272		2.72e-06		8.5272e-06
376	0.000789		7.89e-06		2.48011e-05
377	2e-05		2e-07		6.30344e-07
378	0		0		0
379	0.001827		1.827e-05		5.78874e-05
380	0.001297		1.297e-05		4.12031e-05
381	0.001388		1.388e-05		4.421e-05
382	0.001238		1.238e-05		3.95358e-05
383	0.000759		7.59e-06		2.43023e-05
384	6e-06		6e-08		1.92614e-07
385	4e-05		4e-07		1.28744e-06
386	0.000816		8.16e-06		2.6332e-05
387	0.001018		1.018e-05		3.29356e-05
388	0.001118		1.118e-05		3.62643e-05
389	0.000589		5.89e-06		1.91545e-05
390	0.000425		4.25e-06		1.38567e-05
391	4e-06		4e-08		1.3075e-07
392	0.000405		4.05e-06		1.32723e-05
393	0.000816		8.16e-06		2.68095e-05
394	0.001506		1.506e-05		4.96052e-05
395	0.000976		9.76e-06		3.22295e-05
396	0.000837		8.37e-06		2.77094e-05
397	0.000405		4.05e-06		1.34416e-05
398	0.000581		5.81e-06		1.93315e-05
399	0		0		0
400	0		0		0
401	0.001461		1.461e-05		4.8978e-05
402	0.00022		2.2e-06		7.39358e-06
403	0.000717		7.17e-06		2.41563e-05
404	0.000708		7.08e-06		2.39123e-05
405	0.000108		1.08e-06		3.65666e-06
406	0.000263		2.63e-06		8.92664e-06
407	0.000486		4.86e-06		1.65362e-05
408	3e-06		3e-08		1.02326e-07
409	0.001151		1.151e-05		3.93555e-05
410	0.00024		2.4e-06		8.22624e-06
411	0.000102		1.02e-06		3.50468e-06
412	0.000519		5.19e-06		1.7876e-05
413	0.000718		7.18e-06		2.47902e-05
414	0.000471		4.71e-06		1.63015e-05
415	0.000177		1.77e-06		6.14084e-06
416	0.000178		1.78e-06		6.19041e-06
417	0.000193		1.93e-06		6.72821e-06
418	0.000162		1.62e-06		5.66106e-06
419	0.000887		8.87e-06		3.10702e-05
420	0.001298		1.298e-05		4.55754e-05
421	4e-06		4e-08		1.40782e-07
422	0.002315		2.315e-05		8.16713e-05
423	0.000737		7.37e-06		2.60624e-05
424	0.000228		2.28e-06		8.08178e-06
425	0.000235		2.35e-06		8.34955e-06
426	0.00072		7.2e-06		2.56418e-05
427	0.000564		5.64e-06		2.01332e-05
428	0.000965		9.65e-06		3.45285e-05
429	0.001317		1.317e-05		4.72334e-05
430	0.00078		7.8e-06		2.80394e-05
431	0.000598		5.98e-06		2.15469e-05
432	9.2e-05		9.2e-07		3.3226e-06
433	3.1e-05		3.1e-07		1.12216e-06
434	0.000456		4.56e-06		1.65448e-05
435	0.000704		7.04e-06		2.56017e-05
436	0.000401		4.01e-06		1.46163e-05
437	0.001131		1.131e-05		4.1319e-05
438	0.000685		6.85e-06		2.50825e-05
439	0.000316		3.16e-06		1.15973e-05
440	0.000628		6.28e-06		2.31004e-05
441	0.000281		2.81e-06		1.03598e-05
442	0.000266		2.66e-06		9.82902e-06
443	0.001003		1.003e-05		3.71459e-05
444	0.000494		4.94e-06		1.83365e-05
445	0.000561		5.61e-06		2.08703e-05
446	0.000365		3.65e-06		1.36092e-05
447	0.000123		1.23e-06		4.59641e-06
448	0.000185		1.85e-06		6.92877e-06
449	0.000498		4.98e-06		1.86931e-05
450	0.000609		6.09e-06		2.29106e-05
451	0.00012		1.2e-06		4.52443e-06
452	0.000306		3.06e-06		1.15629e-05
453	0.00019		1.9e-06		7.19545e-06
454	7.1e-05		7.1e-07		2.69476e-06
455	0.000214		2.14e-06		8.14013e-06
456	0.000401		4.01e-06		1.52868e-05
457	0.000662		6.62e-06		2.52918e-05
458	0.000355		3.55e-06		1.35925e-05
459	0.000263		2.63e-06		1.00919e-05
460	0.000559		5.59e-06		2.14969e-05
461	3.7e-05		3.7e-07		1.42597e-06
462	0.000878		8.78e-06		3.39112e-05
463	0.000808		8.08e-06		3.12751e-05
464	0.000688		6.88e-06		2.66878e-05
465	0.00062		6.2e-06		2.41019e-05
466	9e-06		9e-08		3.50618e-07
467	0.000358		3.58e-06		1.39767e-05
468	2.4e-05		2.4e-07		9.38995e-07
469	0.00024		2.4e-06		9.41002e-06
470	0.00062		6.2e-06		2.4361e-05
471	0.000257		2.57e-06		1.01195e-05
472	0.000479		4.79e-06		1.8901e-05
473	0.000478		4.78e-06		1.89015e-05
474	0.000172		1.72e-06		6.81574e-06
475	0.000325		3.25e-06		1.29057e-05
476	0.000149		1.49e-06		5.92925e-06
477	0.000285		2.85e-06		1.1365e-05
478	0.000575		5.75e-06		2.29775e-05
479	0.000907		9.07e-06		3.63203e-05
480	0.000654		6.54e-06		2.62437e-05
481	0.000136		1.36e-06		5.46878e-06
482	0.000398		3.98e-06		1.60375e-05
483	5.1e-05		5.1e-07		2.05932e-06
484	0.000553		5.53e-06		2.23757e-05
485	0.000561		5.61e-06		2.27463e-05
486	0.000689		6.89e-06		2.79938e-05
487	0.000877		8.77e-06		3.57055e-05
488	0.000677		6.77e-06		2.76194e-05
489	0.00045		4.5e-06		1.83962e-05
490	0.000124		1.24e-06		5.07954e-06
491	0.000319		3.19e-06		1.30942e-05
492	5.6e-05		5.6e-07		2.30335e-06
493	0.000347		3.47e-06		1.43015e-05
494	0.000908		9.08e-06		3.74989e-05
495	0.001405		1.405e-05		5.81417e-05
496	0.000295		2.95e-06		1.22324e-05
497	0.000667		6.67e-06		2.77133e-05
498	0.000802		8.02e-06		3.33895e-05
499	0.000164		1.64e-06		6.84149e-06
500	0.000962		9.62e-06		4.02116e-05
501	0.001582		1.582e-05		6.62599e-05
502	0.001037		1.037e-05		4.352e-05
503	0.000642		6.42e-06		2.69966e-05
504	0.000284		2.84e-06		1.19662e-05
505	1.1e-05		1.1e-07		4.64398e-07
506	0.00044		4.4e-06		1.86127e-05
507	0		0		0
508	0.000453		4.53e-06		1.92384e-05
509	0.000903		9.03e-06		3.84248e-05
510	0.000363		3.63e-06		1.54769e-05
511	0.000466		4.66e-06		1.99073e-05
512	0.001041		1.041e-05		4.45581e-05
513	7.4e-05		7.4e-07		3.17362e-06
514	0.000583		5.83e-06		2.50517e-05
515	0.000605		6.05e-06		2.60477e-05
516	0.00152		1.52e-05		6.55692e-05
517	0.0011		1.1e-05		4.75433e-05
518	9.3e-05		9.3e-07		4.02735e-06
519	0.000183		1.83e-06		7.94008e-06
520	9e-06		9e-08		3.91248e-07
521	0.000133		1.33e-06		5.79289e-06
522	0.000389		3.89e-06		1.69756e-05
523	0.000595		5.95e-06		2.60151e-05
524	0.001169		1.169e-05		5.12097e-05
525	0.000708		7.08e-06		3.10741e-05
526	0.000294		2.94e-06		1.29282e-05
527	8.7e-05		8.7e-07		3.83298e-06
528	9.7e-05		9.7e-07		4.28166e-06
529	1.2e-05		1.2e-07		5.30693e-07
530	0.000218		2.18e-06		9.65914e-06
531	0.000827		8.27e-06		3.67119e-05
532	0.000825		8.25e-06		3.6692e-05
533	0.000621		6.21e-06		2.7671e-05
534	0.000157		1.57e-06		7.00886e-06
535	2.1e-05		2.1e-07		9.39246e-07
536	0.000197		1.97e-06		8.82749e-06
537	7.5e-05		7.5e-07		3.36699e-06
538	0.000679		6.79e-06		3.05392e-05
539	0.000137		1.37e-06		6.17327e-06
540	0.000434		4.34e-06		1.95925e-05
541	0.000229		2.29e-06		1.03571e-05
542	0.000268		2.68e-06		1.21434e-05
543	0.000241		2.41e-06		1.09401e-05
544	8.7e-05		8.7e-07		3.95662e-06
545	0.000432		4.32e-06		1.96828e-05
546	0.000461		4.61e-06		2.10426e-05
547	0.000497		4.97e-06		2.27274e-05
548	0.000442		4.42e-06		2.02493e-05
549	0.000135		1.35e-06		6.19601e-06
550	0.000329		3.29e-06		1.51274e-05
551	0.000452		4.52e-06		2.08207e-05
552	7.4e-05		7.4e-07		3.41489e-06
553	0.000311		3.11e-06		1.43778e-05
554	0.00034		3.4e-06		1.57469e-05
555	0.00107		1.07e-05		4.96459e-05
556	0.000525		5.25e-06		2.44028e-05
557	0.00024		2.4e-06		1.11756e-05
558	0.000712		7.12e-06		3.32139e-05
559	0.00066		6.6e-06		3.08434e-05
560	0.001287		1.287e-05		6.02522e-05
561	0.000396		3.96e-06		1.85722e-05
562	0.000646		6.46e-06		3.03511e-05
563	0.000857		8.57e-06		4.03362e-05
564	0.000812		8.12e-06		3.82861e-05
565	0.001023		1.023e-05		4.83204e-05
566	0.000736		7.36e-06		3.48258e-05
567	0.000902		9.02e-06		4.27559e-05
568	0.000271		2.71e-06		1.28684e-05
569	0.001958		1.958e-05		9.31389e-05
570	0.001302		1.302e-05		6.20429e-05
571	0.001674		1.674e-05		7.99094e-05
572	0.001682		1.682e-05		8.04319e-05
573	0.001679		1.679e-05		8.04288e-05
574	0.001335		1.335e-05		6.40618e-05
575	0.002597		2.597e-05		0.000124838
576	0.002457		2.457e-05		0.000118313
577	0.00367		3.67e-05		0.000177031
578	0.002964		2.964e-05		0.000143223
579	0.003944		3.944e-05		0.000190907
580	0.003645		3.645e-05		0.000176739
581	0.004266		4.266e-05		0.000207206
582	0.004353		4.353e-05		0.000211796
583	0.00511		5.11e-05		0.000249055
584	0.00594		5.94e-05		0.000290005
585	0.006605		6.605e-05		0.000323024
586	0.007319		7.319e-05		0.000358555
587	0.008543		8.543e-05		0.000419232
588	0.009246		9.246e-05		0.000454504
589	0.008645		8.645e-05		0.000425683
590	0.011674		0.00011674		0.000575808
591	0.012578		0.00012578		0.000621449
592	0.014058		0.00014058		0.000695747
593	0.016423		0.00016423		0.000814167
594	0.018009		0.00018009		0.000894298
595	0.02039		0.0002039		0.00101424
596	0.022865		0.00022865		0.00113926
597	0.024966		0.00024966		0.00124603
598	0.028047		0.00028047		0.00140215
599	0.031066		0.00031066		0.00155567
600	0.035193		0.00035193		0.00176528
601	0.037894		0.00037894		0.00190393
602	0.04097		0.0004097		0.00206191
603	0.046956		0.00046956		0.00236709
604	0.051595		0.00051595		0.00260526
605	0.058423		0.00058423		0.00295492
606	0.063943		0.00063943		0.00323945
607	0.072678		0.00072678		0.00368806
608	0.082994		0.00082994		0.00421849
609	0.091424		0.00091424		0.00465462
610	0.099299		0.00099299		0.00506385
611	0.11112		0.0011112		0.00567597
612	0.121958		0.00121958		0.00623976
613	0.139029		0.00139029		0.00712479
614	0.155548		0.00155548		0.00798434
615	0.16977		0.0016977		0.00872855
616	0.186083		0.00186083		0.00958283
617	0.204251		0.00204251		0.0105355
618	0.226399		0.00226399		0.0116969
619	0.253055		0.00253055		0.0130952
620	0.283939		0.00283939		0.0147171
621	0.318069		0.00318069		0.0165127
622	0.344111		0.00344111		0.0178935
623	0.377103		0.00377103		0.0196406
624	0.413827		0.00413827		0.0215879
625	0.461159		0.00461159		0.0240956
626	0.515259		0.00515259		0.0269654
627	0.57404		0.0057404		0.0300896
628	0.631315		0.00631315		0.0331445
629	0.677068		0.00677068		0.0356032
630	0.724013		0.00724013		0.0381323
631	0.785438		0.00785438		0.0414331
632	0.852198		0.00852198		0.0450261
633	0.932407		0.00932407		0.0493419
634	1.01838		0.0101838		0.0539763
635	1.05542		0.0105542		0.0560279
636	1.06365		0.0106365		0.056554
637	1.02996		0.0102996		0.0548488
638	0.976527		0.00976527		0.0520848
639	0.888055		0.00888055		0.0474403
640	0.789349		0.00789349		0.0422333
641	0.688145		0.00688145		0.036876
642	0.579679		0.00579679		0.0311121
643	0.480707		0.00480707		0.0258403
644	0.395233		0.00395233		0.0212787
645	0.326854		0.00326854		0.0176246
646	0.274022		0.00274022		0.0147987
647	0.231942		0.00231942		0.0125456
648	0.195885		0.00195885		0.0106116
649	0.168468		0.00168468		0.00914047
650	0.14209		0.0014209		0.00772117
651	0.117211		0.00117211		0.00637904
652	0.097763		0.00097763		0.00532879
653	0.081397		0.00081397		0.00444353
654	0.069362		0.00069362		0.00379233
655	0.056663		0.00056663		0.00310275
656	0.050336		0.00050336		0.00276051
657	0.041979		0.00041979		0.0023057
658	0.036079		0.00036079		0.00198466
659	0.030753		0.00030753		0.00169426
660	0.025032		0.00025032		0.00138117
661	0.023682		0.00023682		0.00130866
662	0.02004		0.0002004		0.00110908
663	0.017409		0.00017409		0.000964925
664	0.014318		0.00014318		0.000794798
665	0.012864		0.00012864		0.000715161
666	0.013553		0.00013553		0.000754599
667	0.010983		0.00010983		0.000612425
668	0.010315		0.00010315		0.000576039
669	0.009104		9.104e-05		0.000509172
670	0.006888		6.888e-05		0.000385811
671	0.005935		5.935e-05		0.000332927
672	0.006209		6.209e-05		0.000348817
673	0.005575		5.575e-05		0.000313665
674	0.005645		5.645e-05		0.000318075
675	0.005221		5.221e-05		0.000294621
676	0.00387		3.87e-05		0.000218708
677	0.005321		5.321e-05		0.000301154
678	0.004137		4.137e-05		0.000234488
679	0.003341		3.341e-05		0.00018965
680	0.004602		4.602e-05		0.000261614
681	0.003716		3.716e-05		0.000211558
682	0.004618		4.618e-05		0.000263296
683	0.004453		4.453e-05		0.000254261
684	0.003791		3.791e-05		0.000216778
685	0.005483		5.483e-05		0.000313989
686	0.00437		4.37e-05		0.000250618
687	0.004914		4.914e-05		0.000282227
688	0.003664		3.664e-05		0.000210742
689	0.003293		3.293e-05		0.000189678
690	0.004489		4.489e-05		0.000258943
691	0.005522		5.522e-05		0.000318993
692	0.005146		5.146e-05		0.000297702
693	0.003574		3.574e-05		0.000207059
694	0.00518		5.18e-05		0.000300535
695	0.0033		3.3e-05		0.000191737
696	0.00359		3.59e-05		0.000208886
697	0.002751		2.751e-05		0.000160299
698	0.003196		3.196e-05		0.000186496
699	0.0021		2.1e-05		0.000122716
700	0.004022		4.022e-05		0.000235367
701	0.002844		2.844e-05		0.000166669
702	0.004164		4.164e-05		0.000244374
703	0.004367		4.367e-05		0.000256652
704	0.003053		3.053e-05		0.000179682
705	0.002519		2.519e-05		0.000148465
706	0.002146		2.146e-05		0.00012666
707	0.003568		3.568e-05		0.000210887
708	0.002244		2.244e-05		0.00013282
709	0.00251		2.51e-05		0.000148774
710	0.003634		3.634e-05		0.0002157
711	0.003531		3.531e-05		0.000209881
712	0.003472		3.472e-05		0.000206665
713	0.002192		2.192e-05		0.000130658
714	0.002598		2.598e-05		0.000155076
715	0.001712		1.712e-05		0.000102333
716	0.00223		2.23e-05		0.000133482
717	0.00176		1.76e-05		0.000105497
718	0.003437		3.437e-05		0.000206305
719	0.003453		3.453e-05		0.000207554
720	0.004746		4.746e-05		0.000285671
721	0.004333		4.333e-05		0.000261174
722	0.00336		3.36e-05		0.000202807
723	0.002929		2.929e-05		0.000177037
724	0.002356		2.356e-05		0.0001426
725	0.002188		2.188e-05		0.000132615
726	0.002579		2.579e-05		0.000156529
727	0.002169		2.169e-05		0.000131826
728	0.004618		4.618e-05		0.000281055
729	0.003603		3.603e-05		0.000219583
730	0.001662		1.662e-05		0.000101429
731	0.002908		2.908e-05		0.000177713
732	0.00115		1.15e-05		7.03745e-05
733	0.002163		2.163e-05		0.000132546
734	0.001748		1.748e-05		0.000107261
735	0.000986		9.86e-06		6.05858e-05
736	0.001983		1.983e-05		0.000122013
737	0.003534		3.534e-05		0.000217741
738	0.002775		2.775e-05		0.000171209
739	0.004061		4.061e-05		0.00025089
740	0.001291		1.291e-05		7.98664e-05
741	0.004772		4.772e-05		0.000295614
742	0.000984		9.84e-06		6.10387e-05
743	0.00304		3.04e-05		0.000188829
744	0.00126		1.26e-05		7.837e-05
745	0.001118		1.118e-05		6.96313e-05
746	0.004773		4.773e-05		0.000297671
747	0.004973		4.973e-05		0.00031056
748	0.00338		3.38e-05		0.000211361
749	0.002751		2.751e-05		0.000172258
750	0.000605		6.05e-06		3.79335e-05
751	0.000577		5.77e-06		3.62261e-05
752	0.002002		2.002e-05		0.00012586
753	0.000449		4.49e-06		2.82649e-05
754	0.001683		1.683e-05		0.000106087
755	0.00201		2.01e-05		0.000126867
756	0.004315		4.315e-05		0.000272715
757	0		0		0
758	0.002698		2.698e-05		0.000170969
759	0.001667		1.667e-05		0.000105775
760	0.002238		2.238e-05		0.000142194
761	0.000945		9.45e-06		6.01205e-05
762	0.000428		4.28e-06		2.7265e-05
763	0.003035		3.035e-05		0.000193593
764	0.000534		5.34e-06		3.41068e-05
765	0.001384		1.384e-05		8.85123e-05
766	0.001256		1.256e-05		8.04312e-05
767	0.000659		6.59e-06		4.22559e-05
768	0.00209		2.09e-05		0.000134188
769	0.001526		1.526e-05		9.81041e-05
770	0.001376		1.376e-05		8.85759e-05
771	0.00307		3.07e-05		0.000197879
772	0.00046		4.6e-06		2.9688e-05
773	0.001732		1.732e-05		0.000111927
774	0.002279		2.279e-05		0.000147466
775	0.001642		1.642e-05		0.000106385
776	0.002286		2.286e-05		0.000148301
777	0.003018		3.018e-05		0.000196041
778	0.000351		3.51e-06		2.28293e-05
779	0.000492		4.92e-06		3.20412e-05
780	5e-06		5e-08		3.2604e-07
781	0.002419		2.419e-05		0.00015794
782	0.002032		2.032e-05		0.000132842
783	0		0		0
784	0.003195		3.195e-05		0.000209408
785	0.005007		5.007e-05		0.000328589
786	0.0001		1e-06		6.57096e-06
787	0.003485		3.485e-05		0.000229289
788	0.003761		3.761e-05		0.000247763
789	0.006796		6.796e-05		0.000448267
790	6.9e-05		6.9e-07		4.55704e-06
791	0.000521		5.21e-06		3.44525e-05
792	0.00206		2.06e-05		0.000136395
793	0.004144		4.144e-05		0.000274726
794	0.000919		9.19e-06		6.10017e-05
795	0.004802		4.802e-05		0.000319151
796	0.002352		2.352e-05		0.000156515
797	0.00631		6.31e-05		0.00042043
798	0.004144		4.144e-05		0.000276458
799	0.000367		3.67e-06		2.45143e-05
800	0.002592		2.592e-05		0.000173353
801	0.007467		7.467e-05		0.000500017
802	0.004437		4.437e-05		0.000297488
803	0.002036		2.036e-05		0.000136678
804	0.005297		5.297e-05		0.000356035
805	0.00498		4.98e-05		0.000335144
806	0.006669		6.669e-05		0.000449368
807	0.000567		5.67e-06		3.82528e-05
808	0.003243		3.243e-05		0.000219061
809	0.001093		1.093e-05		7.39222e-05
810	2.6e-05		2.6e-07		1.76062e-06
811	0.003207		3.207e-05		0.000217433
812	0.001958		1.958e-05		0.000132915
813	0.002875		2.875e-05		0.000195405
814	0.003584		3.584e-05		0.000243893
815	0.002662		2.662e-05		0.000181373
816	0.009525		9.525e-05		0.000649773
817	0.005856		5.856e-05		0.000399972
818	0.001872		1.872e-05		0.000128016
819	0.000827		8.27e-06		5.66234e-05
820	0.001623		1.623e-05		0.00011126
821	0.001295		1.295e-05		8.88831e-05
822	0.003249		3.249e-05		0.000223269
823	0.001538		1.538e-05		0.000105819
824	0		0		0
825	0.001347		1.347e-05		9.29026e-05
826	0.002283		2.283e-05		0.000157649
827	0.002956		2.956e-05		0.00020437
828	0.001491		1.491e-05		0.000103208
829	0.002993		2.993e-05		0.000207428
830	0		0		0
831	0		0		0
832	0.002476		2.476e-05		0.000172219
833	0.002186		2.186e-05		0.00015223
834	0.001123		1.123e-05		7.82983e-05
835	0.003325		3.325e-05		0.000232105
836	0.002628		2.628e-05		0.00018367
837	0.005144		5.144e-05		0.000359942
838	0.002915		2.915e-05		0.000204216
839	0.001623		1.623e-05		0.000113838
840	0.005373		5.373e-05		0.000377314
841	0.003502		3.502e-05		0.000246217
842	0.001192		1.192e-05		8.39063e-05
843	0.007335		7.335e-05		0.000516933
844	0.00607		6.07e-05		0.000428289
845	0.001593		1.593e-05		0.000112533
846	0.000318		3.18e-06		2.24907e-05
847	0.003564		3.564e-05		0.000252364
848	0.003559		3.559e-05		0.000252307
849	0.00515		5.15e-05		0.000365528
850	0.006247		6.247e-05		0.000443912
851	0.001954		1.954e-05		0.000139015
852	0.000531		5.31e-06		3.78216e-05
853	0		0		0
854	0.004007		4.007e-05		0.000286077
855	0.002315		2.315e-05		0.000165472
856	0.004605		4.605e-05		0.000329541
857	0.00737		7.37e-05		0.000528025
858	0.004711		4.711e-05		0.000337914
859	0.004338		4.338e-05		0.000311522
860	0.002202		2.202e-05		0.000158315
861	0.000828		8.28e-06		5.95991e-05
862	8e-05		8e-07		5.76506e-06
863	0.001374		1.374e-05		9.91297e-05
864	0.006906		6.906e-05		0.000498823
865	0.001712		1.712e-05		0.000123802
866	0.005269		5.269e-05		0.000381463
867	0.005431		5.431e-05		0.000393645
868	0.00268		2.68e-05		0.000194474
869	0.004278		4.278e-05		0.00031079
870	0		0		0
871	0.004511		4.511e-05		0.000328471
872	0.000154		1.54e-06		1.12265e-05
873	5e-06		5e-08		3.64914e-07
874	0.002354		2.354e-05		0.000171998
875	0.002373		2.373e-05		0.000173585
876	0.00513		5.13e-05		0.000375688
877	0.001863		1.863e-05		0.00013659
878	0.008712		8.712e-05		0.000639468
879	0.008915		8.915e-05		0.000655113
880	0.006061		6.061e-05		0.000445896
881	0.009916		9.916e-05		0.000730329
882	0.002172		2.172e-05		0.000160153
883	0.00072		7.2e-06		5.31495e-05
884	0.00468		4.68e-05		0.000345863
885	0.003201		3.201e-05		0.000236829
886	0.005417		5.417e-05		0.000401235
887	0.007555		7.555e-05		0.000560227
888	0.005704		5.704e-05		0.000423447
889	0.005618		5.618e-05		0.000417532
890	0.007472		7.472e-05		0.000555947
891	0.003984		3.984e-05		0.000296759
892	0.009787		9.787e-05		0.000729828
893	0.001516		1.516e-05		0.000113177
894	0.002426		2.426e-05		0.000181315
895	0.000644		6.44e-06		4.81854e-05
896	0.00337		3.37e-05		0.000252432
897	0.002612		2.612e-05		0.000195872
898	0.000544		5.44e-06		4.08396e-05
899	0		0		0
900	0.002686		2.686e-05		0.000202095
901	0.001013		1.013e-05		7.63028e-05
902	0.022008		0.00022008		0.00165956
903	0.013338		0.00013338		0.0010069
904	0		0		0
905	0.000899		8.99e-06		6.80165e-05
906	0		0		0
907	0.003961		3.961e-05		0.000300344
908	0.002194		2.194e-05		0.000166544
909	0.004996		4.996e-05		0.000379658
910	0		0		0
911	0.012105		0.00012105		0.000921912
912	0.015748		0.00015748		0.00120068
913	0.003537		3.537e-05		0.000269968
914	0.007024		7.024e-05		0.000536707
915	0.000895		8.95e-06		6.84621e-05
916	0.004681		4.681e-05		0.00035846
917	0.002246		2.246e-05		0.000172181
918	0.012101		0.00012101		0.000928689
919	0.003614		3.614e-05		0.000277658
920	0.001125		1.125e-05		8.6526e-05
921	0.006745		6.745e-05		0.000519335
922	0		0		0
923	0.002765		2.765e-05		0.000213355
924	0.015083		0.00015083		0.00116511
925	0.011434		0.00011434		0.000884191
926	0.013324		0.00013324		0.00103146
927	0.001379		1.379e-05		0.000106869
928	0.011375		0.00011375		0.000882482
929	0.004001		4.001e-05		0.000310735
930	0.008925		8.925e-05		0.000693901
931	0.008683		8.683e-05		0.000675812
932	0.000387		3.87e-06		3.01532e-05
933	0.00225		2.25e-05		0.000175497
934	0.004591		4.591e-05		0.000358476
935	0.009196		9.196e-05		0.000718815
936	0.00457		4.57e-05		0.000357601
937	0.016951		0.00016951		0.00132783
938	0.000281		2.81e-06		2.20351e-05
939	0.000124		1.24e-06		9.73405e-06
940	0.002575		2.575e-05		0.000202354
941	0.013948		0.00013948		0.00109726
942	0.003446		3.446e-05		0.000271377
943	0.000276		2.76e-06		2.17584e-05
944	0.010983		0.00010983		0.000866761
945	0.000257		2.57e-06		2.03035e-05
946	0.014699		0.00014699		0.00116248
947	0.00479		4.79e-05		0.00037922
948	0.004306		4.306e-05		0.000341263
949	0.004143		4.143e-05		0.000328691
950	0.004359		4.359e-05		0.000346192
951	0.002368		2.368e-05		0.000188265
952	0.00144		1.44e-05		0.000114606
953	0.006528		6.528e-05		0.000520091
954	0.00166		1.66e-05		0.000132392
955	0.000534		5.34e-06		4.26335e-05
956	0.000553		5.53e-06		4.41966e-05
957	0.065443		0.00065443		0.00523578
958	0.013008		0.00013008		0.0010418
959	0.010117		0.00010117		0.000811104
960	0.018112		0.00018112		0.0014536
961	0.007034		7.034e-05		0.000565109
962	0.031274		0.00031274		0.00251516
963	0		0		0
964	0		0		0
965	0.007362		7.362e-05		0.000593922
966	0.00707		7.07e-05		0.000570956
967	9.7e-05		9.7e-07		7.8416e-06
968	0.000884		8.84e-06		7.15375e-05
969	0.001475		1.475e-05		0.000119487
970	0		0		0
971	0.01107		0.0001107		0.000898614
972	0.001643		1.643e-05		0.000133509
973	0.013079		0.00013079		0.00106388
974	0.008531		8.531e-05		0.000694649
975	0.005194		5.194e-05		0.000423363
976	0.007945		7.945e-05		0.000648261
977	0.002544		2.544e-05		0.000207787
978	0.00108		1.08e-05		8.83017e-05
979	0.003604		3.604e-05		0.000294967
980	0.003871		3.871e-05		0.000317143
981	0.006836		6.836e-05		0.000560631
982	0.000348		3.48e-06		2.85691e-05
983	0.00345		3.45e-05		0.000283517
984	0.008484		8.484e-05		0.000697914
985	0.005396		5.396e-05		0.000444339
986	0.004106		4.106e-05		0.000338456
987	0		0		0
988	0.020056		0.00020056		0.00165656
989	0		0		0
990	0		0		0
991	0.006771		6.771e-05		0.000560961
992	0.011776		0.00011776		0.000976598
993	0.005322		5.322e-05		0.000441805
994	0.003832		3.832e-05		0.000318433
995	0.004997		4.997e-05		0.00041566
996	0.002843		2.843e-05		0.000236724
997	0.003301		3.301e-05		0.000275136
998	0.004306		4.306e-05		0.000359262
999	0.005492		5.492e-05		0.000458672
1000	0.023164		0.00023164		0.00193651
Total (uW/cm^2):	23.1449			Total (umol/m^2s):	1.24307

[truncated: 1 more sheets: IR experiment]
